# Supplementary material for: Microbial Succession of Anaerobic Chitin Degradation in Freshwater Sediments
Source: Appl Environ Microbiol. 2019 Aug 29;85(18):e00963-19. doi: 10.1128/AEM.00963-19 (PMC6715849; doi:10.1128/AEM.00963-19)
Supplement: Supplemental file 2 [file AEM.00963-19-sd002.xlsx]

## Sheet: S1a
			16S rRNA genes (initial sediment)
	Domain	Phylum/Class (Proteobacteria)	mean		std
	Bacteria	unclassified	16.8341	±	0.952894
	Bacteria	Cyanobacteria/Chloroplast	13.0569	±	1.00204
	Bacteria	Chloroflexi	8.46712	±	0.192969
	Bacteria	Gammaproteobacteria	8.30699	±	0.541134
	Bacteria	Planctomycetes	7.76952	±	0.631631
	Bacteria	Betaproteobacteria	7.4593	±	0.483941
	Bacteria	Verrucomicrobia	7.24996	±	0.525629
	Bacteria	Deltaproteobacteria	7.01317	±	0.504273
	Bacteria	Bacteroidetes	6.97724	±	0.458989
	Bacteria	Alphaproteobacteria	3.93975	±	0.362936
	Bacteria	Acidobacteria	2.90672	±	0.248167
	Bacteria	Actinobacteria	2.31688	±	0.453635
	Bacteria	Ignavibacteriae	2.19091	±	0.167388
	Bacteria	Aminicenantes	1.01229	±	0.10126
	Bacteria	Parcubacteria	0.890116	±	0.0956482
	Bacteria	Firmicutes	0.806062	±	0.0593036
	Bacteria	Proteobacteria unclassified	0.540488	±	0.0441473
	Bacteria	Spirochaetes	0.480527	±	0.0329378
	Bacteria	Latescibacteria	0.351138	±	0.0427674
	Bacteria	candidate division ZB4	0.332826	±	0.0370538
	Bacteria	Gemmatimonadetes	0.159529	±	0.0196046
	Bacteria	Armatimonadetes	0.158034	±	0.0120633
	Bacteria	Hydrogenedentes	0.136053	±	0.0216678
	Bacteria	Candidatus Saccharibacteria	0.128815	±	0.0148761
	Bacteria	Deinococcus-Thermus	0.119474	±	0.0113625
	Bacteria	Lentisphaerae	0.088491	±	0.0115714
	Bacteria	Chlamydiae	0.0780803	±	0.0137148
	Bacteria	Deferribacteres	0.0709328	±	0.0110233
	Bacteria	BRC1	0.0430117	±	0.00768426
	Bacteria	Cloacimonetes	0.0410502	±	0.0120882
	Bacteria	SR2	0.0336636	±	0.00489213
	Bacteria	Elusimicrobia	0.0113386	±	0.00411386
	unknown	unclassified	0.00777194	±	0.00274948
	Bacteria	Fusobacteria	0.00712487	±	0.00208332
	Bacteria	Epsilonproteobacteria	0.00415475	±	0.00253314
	Bacteria	Nitrospirae	0.00400899	±	0.0021685
	Archaea	unclassified	0.00336466	±	0.00207793
	Bacteria	Caldiserica	0.0014447	±	0.00168473
	Bacteria	Microgenomates	0.00108415	±	0.000949362
	Bacteria	Fibrobacteres	0.000625137	±	0.000730884

## Sheet: S1b
			16S rRNA genes (initial sediment)
	Domain	Phylum/Class (Proteobacteria)	mean		std
	Bacteria	unclassified	20.154	±	1.01772
	Bacteria	Chloroflexi	9.9577	±	0.438251
	Bacteria	Cyanobacteria/Chloroplast	9.38284	±	0.616111
	Bacteria	Gammaproteobacteria	8.1552	±	0.608906
	Bacteria	Deltaproteobacteria	8.02842	±	0.562495
	Bacteria	Bacteroidetes	7.54623	±	0.327086
	Bacteria	Verrucomicrobia	6.97312	±	0.212818
	Bacteria	Planctomycetes	6.58768	±	0.380483
	Bacteria	Betaproteobacteria	6.40381	±	0.281705
	Bacteria	Acidobacteria	2.8399	±	0.20604
	Bacteria	Ignavibacteriae	2.76714	±	0.138463
	Bacteria	Alphaproteobacteria	2.71002	±	0.230815
	Bacteria	Actinobacteria	2.10977	±	0.31934
	Bacteria	Aminicenantes	1.33882	±	0.177631
	Bacteria	Parcubacteria	1.08473	±	0.154629
	Bacteria	Firmicutes	1.04887	±	0.142728
	Bacteria	Spirochaetes	0.575175	±	0.0156027
	Bacteria	Proteobacteria unclassified	0.462224	±	0.0360979
	Bacteria	Latescibacteria	0.428822	±	0.0817956
	Bacteria	candidate division WPS-2	0.1932	±	0.0105456
	Bacteria	Hydrogenedentes	0.173696	±	0.0315057
	Bacteria	Armatimonadetes	0.172831	±	0.0232678
	Bacteria	Lentisphaerae	0.142167	±	0.0237447
	Bacteria	Gemmatimonadetes	0.117	±	0.0188386
	Bacteria	Chlamydiae	0.101981	±	0.0201264
	Bacteria	Candidatus Saccharibacteria	0.093013	±	0.00714944
	Bacteria	Deferribacteres	0.0912835	±	0.0171205
	Bacteria	candidate division WPS-1	0.0806424	±	0.00731015
	Bacteria	Deinococcus-Thermus	0.0801963	±	0.0114092
	Bacteria	BRC1	0.0613702	±	0.0155272
	Bacteria	Cloacimonetes	0.0588834	±	0.00923966
	Bacteria	SR1	0.0258391	±	0.00296801
	Bacteria	Elusimicrobia	0.0171999	±	0.00410681
	Bacteria	Omnitrophica	0.0161593	±	0.00172251
	Bacteria	Microgenomates	0.0134953	±	0.001339
	Bacteria	Epsilonproteobacteria	0.0123564	±	0.0033923
	Bacteria	Nitrospirae	0.00768196	±	0.00128083
	Bacteria	Fusobacteria	0.00584682	±	0.00157354
	Archaea	unclassified	0.00514214	±	0.00320742
	unknown	unclassified	0.00407121	±	0.00300223
	Bacteria	candidate division ZB3	0.00195817	±	0.00148498
	Bacteria	Fibrobacteres	0.000680896	±	0.00127704
