# Supplementary material for: Microbial Succession of Anaerobic Chitin Degradation in Freshwater Sediments
Source: Appl Environ Microbiol. 2019 Aug 29;85(18):e00963-19. doi: 10.1128/AEM.00963-19 (PMC6715849; doi:10.1128/AEM.00963-19)
Supplement: Supplemental file 3 [file AEM.00963-19-sd003.xlsx]

## Sheet: responders chitin
						LogFC value of significantly responding OTUs								Mean relative abundance (%) - 16S rRNA genes										Mean relative abundance (%) - 16S rRNA											Representative sequence
						16S rRNA genes				16S rRNA				with chitin					without chitin					with chitin					without chitin
OTU	Phylum	Class	Order	Family	Genus	9 d	21 d	43 d		9 d	21 d	43 d		Initial sediment	9 d	21 d	43 d		Initial sediment	9 d	21 d	43 d		Initial sediment	9 d	21 d	43 d		Initial sediment	9 d	21 d	43 d			Name	Sequence
Otu0007996	Acidobacteria	Acidobacteria_Gp17	Gp17	unclassified	unclassified	-	-	-		-	-	2.27364		0.000300335	0.00122037	0.00146405	0.00298389		0.00065033	0.00155274	0.000410443	0.00105069		0.000398181	0.00177264	0.00289384	0.00629213		0.000621941	0.0011814	0.000911926	0.000363695			M01867_242_000000000_ATWYL_1_2109_9712_16254	.GGG--G-A-A--TT-TT--TC-G-C------AA-T-G-G--GG---------------------------GA-A--A--C-C--C-T-G-A-C-G-A-A---GC-A-----A--C-GCC-G-C-G-T-----G-G-A--G--GA--------------------------T-G--A--A--G-G-CC---------TT-CG-------G-G-T--------C-G-T--A---AA-C-T--CC-------------------------TG-TC-G-A--C-TGG----G--A-A--G---AA--TGC-A---C-A-C----G--A-C-----------------C--T----------------------------AA---------------------…
Otu0000628	Acidobacteria	Holophagae	Holophagales	Holophagaceae	Geothrix	-	4.29632	6.06611		-	3.67759	4.50152		0.00149523	0.0165608	0.0487185	0.163644		0.00253034	0.0072263	0.00883883	0.00717188		0.00432291	0.0480162	0.0704645	0.116225		0.00305498	0.0136976	0.0102336	0.00555799			M01867_242_000000000_ATWYL_1_1101_14433_22469	.GGG--G-A-A--TT-TT--GC-G-C------AA-T-G-G--GC---------------------------GA-A--A--G-C--C-T-G-A-C-G-C-A---GC-A-----A--C-GCC-G-C-G-T-----G-G-G--T--GA--------------------------T-G--A--A--G-G-TC---------TT-CG-------G-A-T--------C-G-T--A---AA-A-C-CC--------------------------TG-TC-G-T--C-GGG----G--A-C--G---AA--GGT-A---A-T-T--C-G--G-------------------T--T----------------------------AA---------------------…
Otu0008421	Acidobacteria	Holophagae	Holophagales	Holophagaceae	Geothrix	-	-	3.30495		-	2.1296	2.39006		0	0.000263251	0.00073918	0.00947088		0	0	0.00120715	0.000350228		0.00071754	0.00192711	0.00749642	0.00793852		0.00029729	0.00200976	0.000749356	0			M01867_242_000000000_ATWYL_1_2107_21464_18363	.GGG--G-A-A--TT-TT--GC-G-C------AA-T-G-G--GC---------------------------GA-A--A--G-C--C-T-G-A-C-G-C-A---GC-A-----A--C-GCC-G-C-G-T-----G-G-G--T--GA--------------------------T-G--A--A--G-G-TC---------TT-CG-------G-A-T--------C-G-T--A---AA-A-C-CC--------------------------TG-TC-G-T--C-GGG----G--A-C--G---AA--GGT-G---G-C-T--T-A--G-------------------T--T----------------------------AA---------------------…
Otu0002518	Acidobacteria	Holophagae	Holophagales	Holophagaceae	Holophaga	-	-	2.96518		-	-	-		0.00100731	0.00826183	0.0113285	0.0152697		0.000986399	0.00520361	0.00594401	0.00252663		0.0056365	0.0174486	0.0234554	0.0181183		0.00221407	0.0155656	0.00869064	0.00224657			M01867_242_000000000_ATWYL_1_2110_24479_12826	.GGG--G-A-A--TT-TT--GC-G-C------AA-T-G-G--GC---------------------------GA-A--A--G-C--C-T-G-A-C-G-C-A---GC-A-----A--C-GCC-G-C-G-T-----G-G-G--T--GA--------------------------T-G--A--A--G-G-TC---------TT-CG-------G-A-T--------T-G-T--A---AA-A-C-CC--------------------------TG-TC-G-T--C-AGG----G--A-C--G---AA--GGT-T---G-T-G--G-C--C-------------------T--T----------------------------AA---------------------…
Otu0001732	Acidobacteria	Holophagae	Holophagales	Holophagaceae	unclassified	-	3.23259	3.42714		-	4.55077	3.3788		0.00038162	0.00384809	0.0130839	0.0144224		0.000661234	0.000588206	0.000386263	0.000350228		0.00294898	0.025828	0.0968857	0.0389162		0.0024604	0.00832561	0.00236636	0.001963			M01867_242_000000000_ATWYL_1_1109_11803_9455	.GGG--G-A-A--TT-TT--GC-G-C------AA-T-G-G--AC---------------------------GA-A--A--G-T--C-T-G-A-C-G-C-A---GC-A-----A--C-GCC-G-C-G-T-----G-G-G--T--GA--------------------------T-G--A--A--G-G-TC---------TT-CG-------G-A-T--------T-G-T--A---AA-A-C-CC--------------------------TG-TC-G-T--C-AGG----G--A-C--G---AA--GGG-T---T-G-C--G-A--C-------------------C--T----------------------------AA---------------------…
Otu0002001	Acidobacteria	Holophagae	Holophagales	Holophagaceae	unclassified	-	-	-		-	-	2.66136		0.00212715	0.0127196	0.0199305	0.0214824		0.00132247	0.00576426	0.00530912	0.005466		0.00382579	0.028472	0.0172492	0.0279637		0.00280865	0.00902164	0.0116795	0.00439604			M01867_242_000000000_ATWYL_1_1107_26645_10504	.GGG--G-A-A--TT-TT--GC-G-C------AA-T-G-G--AC---------------------------GA-A--A--G-T--C-T-G-A-C-G-C-A---GC-A-----A--C-GCC-G-C-G-T-----G-G-G--T--GA--------------------------T-G--A--A--G-G-TC---------TT-CG-------G-A-T--------T-G-T--A---AA-A-C-CC--------------------------TG-TC-G-T--C-AGG----G--A-C--G---AA--GGT-A---T-G-G--T-T--C-------------------T--T----------------------------AA---------------------…
Otu0002350	Acidobacteria	Holophagae	Holophagales	Holophagaceae	unclassified	-	-	2.45747		-	2.41936	2.01184		0.00130764	0.00621785	0.0108796	0.0115888		0.000929103	0.0033928	0.00225248	0.0020132		0.00492059	0.0265353	0.0313078	0.0217488		0.0018394	0.00790436	0.00421332	0.0015993			M01867_242_000000000_ATWYL_1_2104_8664_14807	.GGG--G-A-A--TT-TT--GC-G-C------AA-T-G-G--AC---------------------------GA-A--A--G-T--C-T-G-A-C-G-C-A---GC-A-----A--C-GCC-G-C-G-T-----G-G-G--T--GA--------------------------T-G--A--A--G-G-TC---------TT-CG-------G-A-T--------T-G-T--A---AA-A-C-CC--------------------------TG-TC-G-T--C-AGG----G--A-C--G---AA--GGT-T---G-G-G--A-T--C-------------------C--T----------------------------AA---------------------…
Otu0012233	Acidobacteria	Holophagae	Holophagales	Holophagaceae	unclassified	-	-	3.24178		-	-	3.22853		0	0	0.00036959	0.00906219		0	0.000588206	0	0.000350228		0.00071754	0	0.0019157	0.0161848		0	0.000282127	0	0			M01867_242_000000000_ATWYL_1_2102_23341_24204	.GGG--G-A-A--TT-TT--GC-G-C------AA-T-G-G--AC---------------------------GA-A--A--G-T--C-T-G-A-C-G-C-A---GC-A-----A--C-GCC-G-C-G-T-----G-G-G--T--GA--------------------------T-G--A--A--G-G-TC---------TT-CG-------G-A-T--------C-G-T--A---AA-A-C-CC--------------------------TG-TC-G-T--C-AGG----G--A-C--G---AA--GGT-T---G-C-A--T-G--T-------------------C--T----------------------------AA---------------------…
Otu0005421	Bacteroidetes	Sphingobacteriia	Sphingobacteriales	Sphingobacteriaceae	unclassified	-	-	-		-	3.82883	-		0.000600671	0.00362297	0.00298923	0.00186235		0	0.0042785	0.00109369	0.000902361		0	0.00946952	0.0164156	0.00442426		0	0.00260327	0.00229234	0.000363695			M01867_242_000000000_ATWYL_1_2114_17518_27503	.GAG--G-A-A--TA-TT--GG-T-C------AA-T-G-G--TC---------------------------GA-G--A--G-A--C-T-G-A-A-C-C-A---GC-C-----A--T-GCC-G-C-G-T-----G-C-A--G--GA--------------------------A-G--A--A--G-G-CC---T-----TA-TG-------G-G-T--------T-G-T--A---AA-C-T-GC--------------------------TT-TT-G-T--A-CGG----G--A-G--A---AA-AAAG-A---C-A-G--T---------------------------C----------------------------GC---------------------…
Otu0000121	Bacteroidetes	unclassified	unclassified	unclassified	unclassified	-	-	-		-	-	2.89512		0.0630395	0.074853	0.117785	0.274935		0.0703478	0.0924826	0.0820862	0.101802		0.0211585	0.0385059	0.0894794	0.151525		0.0174408	0.0283385	0.0243994	0.024351			M01867_242_000000000_ATWYL_1_1101_19185_12310	.GAG--G-A-A--TA-TT--GG-G-C------AA-T-G-G--GC---------------------------GC-A--A--G-C--C-T-G-A-C-C-C-A---GC-C-----A--T-GCC-G-C-G-T-----G-A-A--G--GA--------------------------T-G--A--A--T-G-CC---C-----TA-TG-------G-G-T--------T-G-T--A---AA-C-T-TC--------------------------TT-TT-G-T--A-CGG----G--A-C--G---AA-ACTC-T---T-G-G--T---------------------------C----------------------------GT---------------------…
Otu0000312	Bacteroidetes	unclassified	unclassified	unclassified	unclassified	-	-	-		-	-	2.8864		0.044927	0.0519912	0.0632566	0.148756		0.0332568	0.0630421	0.0453611	0.0708913		0.00886461	0.019056	0.0388076	0.0673958		0.0113262	0.0131526	0.0145081	0.0134808			M01867_242_000000000_ATWYL_1_1101_10372_2681	.GAG--G-A-A--TA-TT--GG-G-C------AA-T-G-G--GC---------------------------GC-A--A--G-C--C-T-G-A-C-C-C-A---GC-C-----A--T-GCC-G-C-G-T-----G-A-A--G--GA--------------------------T-G--A--A--T-G-CC---C-----TA-TG-------G-G-T--------T-G-T--A---AA-C-T-TC--------------------------TT-TT-G-T--A-CGG----G--A-C--G---AA-ACTC-C---T-G-G--T---------------------------C----------------------------GT---------------------…
Otu0000641	Bacteroidetes	unclassified	unclassified	unclassified	unclassified	-	-	-		-	-	2.0111		0.0160729	0.0210778	0.0265286	0.0565704		0.0155705	0.0222985	0.0214393	0.0260423		0.00743279	0.0128511	0.0214454	0.030539		0.00973217	0.0125062	0.00907888	0.00720149			M01867_242_000000000_ATWYL_1_1102_22250_16269	.GAG--G-A-A--TA-TT--GG-T-C------AA-T-G-G--GC---------------------------GC-A--A--G-C--C-T-G-A-A-C-C-A---GC-C-----A--T-CCC-G-C-G-T-----G-A-A--G--GA--------------------------A-G--A--A--A-G-CG---C-----TA-TG-------C-G-T--------T-G-T--A---AA-C-T-TC--------------------------TT-TT-C-C--G-GAG----G--A-A--T---AA-AATC-C---C-G-C--A---------------------------C----------------------------GT---------------------…
Otu0000945	Bacteroidetes	unclassified	unclassified	unclassified	unclassified	-	-	5.43941		-	2.59684	3.9162		0.00100731	0.000931695	0.000416412	0.0899146		0.000593034	0.00188626	0.000593976	0.00525343		0.00511683	0.000542049	0.0362986	0.0852852		0.00029729	0.000587893	0.00161701	0.000363695			M01867_242_000000000_ATWYL_1_1102_21244_17545	.GAG--G-A-A--TA-TT--GG-G-C------AA-T-G-G--GC---------------------------GC-A--A--G-C--C-T-G-A-C-C-C-A---GC-C-----A--T-GCC-G-C-G-T-----G-A-A--G--GA--------------------------T-G--A--A--T-G-CC---C-----TA-TG-------G-G-T--------T-G-T--A---AA-C-T-TC--------------------------TT-TT-G-T--A-CGG----G--A-C--G---AA-ACTC-C---T-G-G--T---------------------------C----------------------------GT---------------------…
Otu0001124	Bacteroidetes	unclassified	unclassified	unclassified	unclassified	-	-	3.71867		-	-	-		0.00612492	0.0033343	0.00496224	0.0859662		0.00370551	0.00639357	0.00656217	0.00680019		0.0278343	0.046643	0.00513377	0.0420089		0.00278223	0.0281061	0.055998	0.0274361			M01867_242_000000000_ATWYL_1_1101_11543_19224	.GAG--G-A-A--TA-TT--GG-T-C------AA-T-G-G--GC---------------------------GC-A--A--G-C--C-T-G-A-A-C-C-A---GC-C-----A--T-CCC-G-C-G-T-----G-A-A--G--GA--------------------------A-G--A--A--G-G-CG---C-----TA-TG-------C-G-T--------T-G-T--A---AA-C-T-TC--------------------------TT-TT-C-C--A-GGG----G--A-A--T---AA-AATT-T---T-G-T--A---------------------------C----------------------------GT---------------------…
Otu0001265	Bacteroidetes	unclassified	unclassified	unclassified	unclassified	4.27676	5.34366	-		4.61646	6.20355	2.86409		0.00100731	0.0404995	0.0868789	0.00623267		0.000672138	0.00668598	0.00268711	0		0.00183326	0.0716756	0.224412	0.0192584		0.00156665	0.00990289	0.00308598	0			M01867_242_000000000_ATWYL_1_1105_26355_23838	.AGG--G-A-A--TA-TT--GG-T-C------AA-T-G-G--AC---------------------------GC-A--A--G-T--C-T-G-A-A-C-C-A---GC-C-----A--T-GCC-G-C-G-T-----G-C-A--G--GA--------------------------T-G--A--A--G-G-CC---T-----TA-TG-------G-G-T--------C-G-T--A---AA-C-T-GC--------------------------TT-TT-A-T--A-TGG----G--A-A--G---AA-ACCC-T---C-G-G--A---------------------------C----------------------------GT---------------------…
Otu0001780	Bacteroidetes	unclassified	unclassified	unclassified	unclassified	-	-	4.17466		-	2.66149	4.39926		0.00255881	0.00335972	0.0106504	0.0613196		0.00457731	0.00491798	0.00403687	0.00437662		0.00213169	0.00462937	0.0205177	0.065414		0.00275769	0.00297995	0.00149871	0.00400612			M01867_242_000000000_ATWYL_1_1101_15564_26029	.GAG--G-A-A--TA-TT--GG-G-C------AA-T-G-G--GC---------------------------GC-A--A--G-C--C-T-G-A-C-C-C-A---GC-C-----A--T-GCC-G-C-G-T-----G-A-A--G--GA--------------------------T-G--A--A--T-G-CC---C-----TA-TG-------G-G-T--------T-G-T--A---AA-C-T-TC--------------------------TT-TT-G-T--A-TGG----G--A-C--G---AA-ACTC-T---T-G-G--T---------------------------C----------------------------GT---------------------…
Otu0001871	Bacteroidetes	unclassified	unclassified	unclassified	unclassified	-	-	-		-	-	2.39982		0.00312823	0.00418282	0.00932576	0.0261696		0.00360182	0.00343899	0.00633027	0.00710516		0.0106585	0.0155215	0.0314391	0.0557715		0.00589005	0.00957793	0.00903889	0.0105369			M01867_242_000000000_ATWYL_1_1110_26335_11435	.GAG--G-A-A--TA-TT--GG-TC-------AA-T-G-G--GC---------------------------GA-G--A--G-C--C-T-G-A-A-C-C-A---GC-C-----A--T-CCC-G-C-G-T-----G-C-A--G--GA--------------------------A-G--A--C--G-G-CC---C-----TA-TG-------G-G-T--------T-G-TA-A---A--C-T-GC--------------------------TT-TT-T-T--A-TGG----G--A-A--G---AA-AAAG-C---T-C-T--A---------------------------C----------------------------GT---------------------…
Otu0002159	Bacteroidetes	unclassified	unclassified	unclassified	unclassified	2.92536	5.67912	-		4.81075	7.1786	-		0	0.00745093	0.0581455	0		0	0.000588206	0	0		0	0.032741	0.178124	0.000574549		0.000621941	0.000287743	0.000656515	0			M01867_242_000000000_ATWYL_1_1102_10421_20002	.AGG--G-A-A--TA-TT--GG-T-C------AA-T-G-G--AC---------------------------GC-A--A--G-T--C-T-G-A-A-C-C-A---GC-C-----A--T-GCC-G-C-G-T-----G-C-A--G--GA--------------------------T-G--A--A--G-G-CC---T-----TA-TG-------G-G-T--------C-G-T--A---AA-C-T-GC--------------------------TT-TT-G-T--A-CGG----G--A-A--G---AA-ACCC-T---C-G-A--A---------------------------C----------------------------GT---------------------…
Otu0002465	Bacteroidetes	unclassified	unclassified	unclassified	unclassified	-	3.3541	4.98768		3.24399	4.77926	5.60155		0.00038162	0.00414947	0.0141916	0.0442827		0.000940007	0.000629317	0.000796706	0.000760606		0.00101597	0.0204642	0.0624214	0.103134		0.00151475	0.00285053	0.00136159	0.00279997			M01867_242_000000000_ATWYL_1_1112_24273_10964	.GAG--G-A-A--TA-TT--GG-T-C------AA-T-G-G--GT---------------------------GC-A--A--A-C--C-T-G-A-A-C-C-A---GC-C-----A--A-GCC-G-C-G-T-----G-A-A--G--GA--------------------------T-G--A--A--G-G-CT---C-----TA-GT-------A-G-T--------C-G-T--A---AA-C-T-TC--------------------------TT-TT-A-T--A-GGG----G--A-A--T---AA-TAGC-T---T-G-T--A---------------------------C----------------------------GT---------------------…
Otu0002784	Bacteroidetes	unclassified	unclassified	unclassified	unclassified	-	-	3.05781		-	-	-		0.00141395	0.00112397	0.00636515	0.0190077		0.00126517	0.00399456	0.00198466	0.00377922		0.0015139	0.00519817	0.00932892	0.0116924		0.0011901	0.00258525	0.00222496	0.00566982			M01867_242_000000000_ATWYL_1_1101_21102_15467	.GAG--G-A-A--TA-TT--GG-T-C------AA-T-G-G--GC---------------------------GA-G--A--G-C--C-T-G-A-A-C-C-A---GC-C-----A--T-TCC-G-C-G-T-----G-A-A--G--GA--------------------------A-G--A--A--G-G-CC---C-----TA-CG-------G-G-T--------T-G-T--A---AA-C-T-TC--------------------------TT-TT-C-T--G-TAA----G--A-A--G---AA-AAGT-C---C-C-G--A---------------------------C----------------------------GT---------------------…
Otu0003134	Bacteroidetes	unclassified	unclassified	unclassified	unclassified	-	-	4.04101		-	3.39633	3.7573		0.000901006	0.00266585	0.0154694	0.0326339		0.000997303	0.0028474	0.00271129	0.00279526		0.00115595	0.00605995	0.0235451	0.0284818		0.000298231	0.00438941	0.00215523	0.001963			M01867_242_000000000_ATWYL_1_1104_21775_16872	.GAG--G-A-A--TA-TT--GG-T-C------AA-T-G-G--GC---------------------------GG-A--A--G-C--C-T-G-A-A-C-C-A---GC-C-----A--T-GCC-G-C-G-T-----G-C-A--G--GA--------------------------A-G--A--C--G-G-CC---C-----TA-CG-------G-G-T--------T-G-T--A---AA-C-T-GC--------------------------TT-TT-C-C--G-GGG----G--A-A--G---AA-TAAT-C---C-C-G--A---------------------------C----------------------------GT---------------------…
Otu0003549	Bacteroidetes	unclassified	unclassified	unclassified	unclassified	3.26918	4.31237	-		3.45401	4.8716	-		0	0.00975714	0.0218059	0.000399364		0	0.00184684	0.00100442	0.00160282		0	0.0124568	0.0351797	0		0	0.00204463	0.00105333	0.00226453			M01867_242_000000000_ATWYL_1_1114_20702_11539	.AGG--G-A-A--TA-TT--GG-T-C------AA-T-G-G--AC---------------------------GC-A--A--G-T--C-T-G-A-A-C-C-A---GC-C-----A--T-GCC-G-C-G-T-----G-C-A--G--GA--------------------------T-G--A--A--G-G-CC---T-----TA-TG-------G-G-T--------C-G-T--A---AA-C-T-GC--------------------------TT-TT-A-T--A-TGG----G--A-A--G---AA-ACCC-T---C-G-G--A---------------------------C----------------------------GT---------------------…
Otu0004398	Bacteroidetes	unclassified	unclassified	unclassified	unclassified	-	4.65348	-		2.36454	6.00954	-		0	0.00119495	0.0279381	0.00146299		0	0	0	0		0.00071754	0.00914181	0.125445	0.00283454		0.00029729	0	0	0			M01867_242_000000000_ATWYL_1_2106_6379_21485	.AGG--G-A-A--TA-TT--GG-T-C------AA-T-G-G--AC---------------------------GC-A--A--G-T--C-T-G-A-A-C-C-A---GC-C-----A--T-GCC-G-C-G-T-----G-C-A--G--GA--------------------------T-G--A--A--G-G-CC---T-----TA-TG-------G-G-T--------C-G-T--A---AA-C-T-GC--------------------------TT-TT-G-T--A-CGG----G--A-A--G---AA-ACCC-T---C-C-G--A---------------------------C----------------------------GT---------------------…
Otu0004412	Bacteroidetes	unclassified	unclassified	unclassified	unclassified	-	-	4.52209		-	-	5.10231		0	0.000346933	0.000308456	0.02375		0.000325165	0.00088739	0	0.000350228		0.000378883	0.000387579	0.00382049	0.0496531		0	0.000881252	0.00149442	0.00167619			M01867_242_000000000_ATWYL_1_1114_11380_26934	.AAG--G-A-A--TA-TT--GG-G-C------AA-T-G-G--AC---------------------------GC-A--A--G-T--C-T-G-A-C-C-C-A---GC-C-----A--T-GCC-G-C-G-T-----G-C-A--G--GA--------------------------T-G--A--C--G-G-CC---C-----TA-GT-------G-G-T--------T-G-T--A---AA-C-T-GC--------------------------TT-TT-A-T--A-CGG----G--A-A--A---AA-ACCC-C---T-G-G--T---------------------------C----------------------------GT---------------------…
Otu0004457	Bacteroidetes	unclassified	unclassified	unclassified	unclassified	-	-	-		-	3.19247	4.01259		0.000706973	0	0.00423847	0.00483163		0.00133337	0.00033352	0	0.000350228		0.0015139	0.00365864	0.0236996	0.039416		0.000595521	0.000875636	0.0019398	0.000603073			M01867_242_000000000_ATWYL_1_2104_7853_14669	.GAG--G-A-A--TA-TT--GG-TC-------AA-T-G-G--GC---------------------------GG-G--A--G-C--C-T-G-A-A-C-C-A---GC-C-----A--T-CCC-G-C-G-T-----G-C-A--G--GA--------------------------A-G--A--C--G-G-CC---C-----TA-TG-------G-G-T--------T-G-TA-A---A--C-T-GC--------------------------TT-TT-T-T--A-TGG----G--A-A--G---AA-AAAG-C---T-C-T--A---------------------------C----------------------------GT---------------------…
Otu0005429	Bacteroidetes	unclassified	unclassified	unclassified	unclassified	-	-	3.08689		-	3.24858	5.25979		0	0.000860724	0.00349928	0.00821891		0	0	0.000772526	0		0.000398181	0	0.0140158	0.056019		0.00029729	0.000282127	0.000793632	0.000934071			M01867_242_000000000_ATWYL_1_1111_7574_13195	.GAG--G-A-A--TA-TT--GG-T-C------AA-T-G-G--GT---------------------------GC-A--A--A-C--C-T-G-A-A-C-C-A---GC-C-----A--T-GCC-G-C-G-T-----G-A-G--G--GA--------------------------T-G--A--C--G-G-CT---C-----TC-GT-------A-G-T--------T-G-T--A---AA-C-C-TC--------------------------TT-TT-G-T--A-TGG----G--A-A--A---AA-ACTC-C---T-G-A--T---------------------------C----------------------------GT---------------------…
Otu0005536	Bacteroidetes	unclassified	unclassified	unclassified	unclassified	-	-	-		-	3.45077	-		0.00038162	0.00313409	0.00382205	0		0.000267869	0.00328132	0.00198466	0		0.000398181	0.00925518	0.0164715	0		0	0.00879802	0.00252893	0			M01867_242_000000000_ATWYL_1_1104_16429_19704	.AGG--G-A-A--TA-TT--GG-G-C------AA-T-G-G--AC---------------------------GC-A--A--G-T--C-T-G-A-C-C-C-A---GC-C-----A--T-GCC-G-C-G-T-----G-C-A--G--GA--------------------------T-G--A--A--G-G-CC---C-----TA-GT-------G-G-T--------T-G-T--A---AA-C-T-GC--------------------------TT-TT-G-T--A-CGG----G--A-A--A---AA-ACCC-C---C-C-G--A---------------------------C----------------------------GT---------------------…
Otu0006621	Bacteroidetes	unclassified	unclassified	unclassified	unclassified	-	2.43315	-		3.3375	4.08086	2.26862		0.00038162	0.00224795	0.00696496	0.0022471		0	0	0	0		0.000338657	0.0150109	0.0259725	0.00566919		0.00029729	0.00175689	0.00035254	0.000316268			M01867_242_000000000_ATWYL_1_1104_25950_7776	.GAG--G-A-A--TA-TT--GG-T-C------AA-T-G-G--GC---------------------------GC-A--A--G-C--C-T-G-A-A-C-C-A---GC-C-----A--T-CCC-G-C-G-T-----G-C-A--G--GA--------------------------C-G--A--C--G-G-CC---C-----TA-CG-------G-G-T--------T-G-T--A---AA-C-T-GC--------------------------TT-TT-G-T--A-ATA----G--A-A--G----A-AACC-G---G-T-T--A---------------------------C----------------------------GT---------------------…
Otu0007366	Bacteroidetes	unclassified	unclassified	unclassified	unclassified	-	-	-		-	-	2.04673		0	0.000263251	0.000786002	0.001256		0.000267869	0	0	0		0.00155413	0.00147168	0.00446894	0.00932735		0.000920172	0.000893658	0.00145015	0.000665231			M01867_242_000000000_ATWYL_1_2101_4389_22290	.GAG--G-A-A--TA-TT--GG-TC-------AA-T-G-G--GC---------------------------GA-G--A--G-C--C-T-G-A-A-C-C-A---GC-C-----A--T-CCC-G-C-G-T-----G-C-A--G--GA--------------------------A-G--A--C--G-G-CC---C-----TA-TG-------G-G-T--------T-G-TA-A---A--C-T-GC--------------------------TT-TT-T-T--A-TGG----G--A-A--G---AA-AAAG-C---C-C-T--A---------------------------C----------------------------GT---------------------…
Otu0008764	Bacteroidetes	unclassified	unclassified	unclassified	unclassified	-	-	-		-	2.67487	3.60095		0	0.000263251	0.00073918	0.00557774		0	0	0.000296988	0		0	0.00425258	0.00684797	0.0130721		0.000298231	0.000282127	0.000396816	0			M01867_242_000000000_ATWYL_1_1105_20215_9824	.GAG--G-A-A--TA-TT--GG-G-C------AA-T-G-G--AC---------------------------GA-G--A--G-T--C-T-G-A-C-C-C-A---GC-C-----A--T-GCC-G-C-G-T-----G-C-A--G--GA--------------------------A-G--A--C--G-G-CC---C-----TA-TG-------G-G-T--------T-G-T--A---AA-C-T-GC--------------------------TT-TT-T-T--T-ATG----G--A-G--T---AA-AATT-A---C-C-T--A---------------------------T----------------------------GT---------------------…
Otu0008950	Bacteroidetes	unclassified	unclassified	unclassified	unclassified	-	-	2.87831		-	-	3.85064		0	0	0.00073918	0.00688636		0.00113968	0.00033352	0	0		0.000378883	0.00170479	0.00659056	0.0205422		0.000323709	0.000569871	0.000396816	0.001632			M01867_242_000000000_ATWYL_1_1105_18454_20750	.GAG--G-A-A--TA-TT--GG-T-C------AA-T-G-G--GC---------------------------GA-G--A--G-C--C-T-G-A-A-C-C-A---GC-C-----A--T-GCC-G-C-G-T-----G-C-A--G--GA--------------------------A-G--A--C--G-G-CC---C-----TA-CG-------G-G-T--------T-G-T--A---AA-C-T-GC--------------------------TT-TT-G-T--T-TGG----G--A-A--G---AA-AAGG-C---G-C-T--A---------------------------C----------------------------GT---------------------…
Otu0009674	Bacteroidetes	unclassified	unclassified	unclassified	unclassified	-	2.80177	-		-	4.27222	-		0	0	0.00704429	0.00364286		0	0	0	0		0	0.000688538	0.0228135	0.00427091		0	0	0	0			M01867_242_000000000_ATWYL_1_1111_28083_15899	.AGG--G-A-A--TA-TT--GG-T-C------AA-T-G-G--AC---------------------------GC-A--A--G-T--C-T-G-A-A-C-C-A---GC-C-----A--T-GCC-G-C-G-T-----G-C-A--G--GA--------------------------T-T--A--A--G-G-CC---T-----TA-TG-------G-G-T--------C-G-T--A---AA-C-T-GC--------------------------TT-TT-A-T--A-TGG----G--A-A--G---AA-ACCC-T---T-G-G--T---------------------------C----------------------------GT---------------------…
Otu0013428	Bacteroidetes	unclassified	unclassified	unclassified	unclassified	-	-	-		-	2.4093	2.75174		0	0	0.000616913	0.00205473		0.000325165	0	0	0.000410378		0.000757765	0.000843008	0.00926757	0.0108687		0.000323709	0.000305766	0.00145015	0.000363695			M01867_242_000000000_ATWYL_1_1110_5155_8925	.GAG--G-A-A--TA-TT--GG-T-C------AA-T-G-G--TC---------------------------GA-G--A--G-A--C-T-G-A-A-C-C-A---GC-C-----A--A-GCC-G-C-G-T-----G-C-A--G--GA--------------------------TAG--A--A--G-G-CC---C-----TA-TG-------G-G-T--------T-G-T--A---AA-C-T-GC--------------------------TT-TT-G-T--A-CGG----G--A-A--G---AA-AAAG-A---G-C-T--A---------------------------C----------------------------GA---------------------…
Otu0025199	Bacteroidetes	unclassified	unclassified	unclassified	unclassified	-	-	-		-	2.80082	-		0	0	0	0		0	0	0	0		0	0.00209236	0.00737917	0		0	0	0	0			M04041_72_000000000_AUMPE_1_1103_15833_12354	.AGG--G-A-A--TA-TT--GG-T-C------AA-T-G-G--AC---------------------------GC-A--A--G-T--C-T-G-A-A-C-C-A---GC-C-----A--T-GCC-G-C-G-T-----G-C-A--G--GA--------------------------T-G--A--A--G-G-CC---T-----TA-TG-------G-G-T--------C-G-T--A---AA-C-T-GC--------------------------TT-TT-G-T--A-CGG----G--A-A--G---AA-ACCC-T---C-G-A--A---------------------------C----------------------------GT---------------------…
Otu0007145	BRC1	unclassified	unclassified	unclassified	unclassified	-	-	2.4744		-	-	-		0.000763239	0.00240311	0.00268077	0.00878267		0.00180091	0.00266816	0.00355389	0.000902361		0.00111572	0.000869759	0.00111723	0.0046538		0.00183752	0	0.00096049	0.000679962			M01867_242_000000000_ATWYL_1_1108_25380_19971	.CTA--G-A-G--GC-TT--CG-T-C------AA-T-G-C--CC---------------------------GA-A--A--G-G--G-T-G-A-A-C-G-A---GC-G-----A--C-GCC-G-C-G-T-----G-C-G--G--GA--------------------------T-G--A--A--G-G-GC---------TT-CG-------G-C-T--------T-G-T--A---AA-C-C-GC--------------------------TT-TT-G-T--T-TGG----G--A-A--G---AA--TGC-C---C-G-G--A-T----------------------C--G----------------------------T----------------------…
Otu0001022	Chloroflexi	Anaerolineae	Anaerolineales	Anaerolineaceae	Longilinea	-	-	-		-	-	2.5362		0.00399132	0.00971901	0.00476452	0.0213759		0.00637225	0.00646394	0.00728633	0.00645418		0.0116937	0.0205053	0.0301916	0.0673507		0.00922061	0.0147676	0.0152806	0.0168714			M01867_242_000000000_ATWYL_1_1107_23470_7799	.AGG--G-A-A--TA-TT--GC-A-T------AA-T-G-G--GC---------------------------GA-A--A--G-C--CTG---A-T-G-C-A---GC-A-----A--C-GCC-G-C-G-T-----G-T-A--C--GA--------------------------T-G--A--A--G-G-CC---------TT-CG-------G-G-T--------C-G-T--A---AA-G-T-AC--------------------------TT-TT-G-G--A-GGG----G--A-T--G---A----------------------------------------------G----------------------------GA---------------------…
Otu0001945	Chloroflexi	Anaerolineae	Anaerolineales	Anaerolineaceae	Longilinea	-	2.69685	4.99465		-	3.41129	5.53248		0.00108859	0.00294182	0.0128239	0.0661951		0.000997303	0.000294103	0	0		0.00330694	0.00519019	0.0470749	0.193211		0.00059458	0.000593509	0.00109761	0.00139262			M01867_242_000000000_ATWYL_1_2109_12213_6871	.AGG--G-A-A--TA-TT--GG-TC-------AA-T-G-G--GC---------------------------GC-A--A--G-C--C-T-G-A-A-C-C-A---GC-A-----A--C-GCC-G-C-G-T-----G-T-G--C--GA--------------------------T-G--A--A--G-G-TC---------TT-CG-------G-A-T--------C-G-T--A---AA-G-C-AC--------------------------TT-TT-C-T--G-GGA----G--A-T--G---A----------------------------------------------G----------------------------AA---------------------…
Otu0003087	Chloroflexi	Anaerolineae	Anaerolineales	Anaerolineaceae	Longilinea	-	-	2.62219		-	-	2.63111		0.00217719	0.00348895	0.00829632	0.0174881		0.00222976	0.00225581	0.00118297	0.00222167		0.00368582	0.00650103	0.0164793	0.0270049		0.000892811	0.00466031	0.0023178	0.00162876			M01867_242_000000000_ATWYL_1_1110_8276_9403	.AGG--G-A-A--TA-TT--GG-T-C------AA-T-G-G--GC---------------------------GA-A--A----G--CCT-G-A-A-C-C-A---GC-A-----A--C-GCC-G-C-G-T-----G-T-G--C--GA--------------------------T-G--A--A--G-G-TC---------TT-CG-------G-A-T--------C-G-T--A---AA-G-C-AC--------------------------TT-TT-C-T--G-GGA----G--A-T--G---A----------------------------------------------G----------------------------AA---------------------…
Otu0008257	Chloroflexi	Anaerolineae	Anaerolineales	Anaerolineaceae	Longilinea	-	-	3.17247		-	-	2.41942		0.000300335	0.000957117	0.00175819	0.0114098		0.000336069	0.00033352	0	0		0.00113502	0.000300959	0.000391044	0.010774		0	0.000564254	0	0.000363695			M01867_242_000000000_ATWYL_1_2108_21769_26802	.AGG--G-A-A--TA-TT--GG-T-T------AA-T-G-T--GG---------------------------GA-A--A--C-C--G-C-G-A-A-C-C-A---GC-A-----A--C-GCC-G-C-G-T-----G-A-A--C--GA--------------------------T-G--A--A--G-G-CC---------TT-CG-------G-G-T--------C-G-T--A---AA-G-T-TC--------------------------TT-TT-C-A--A-TGG----G--A-C--G---A----------------------------------------------G----------------------------GA---------------------…
Otu0000209	Chloroflexi	Anaerolineae	Anaerolineales	Anaerolineaceae	unclassified	-	-	-		-	-	2.72831		0.101028	0.0868325	0.107556	0.145239		0.102991	0.0864098	0.0972794	0.117039		0.00583518	0.00742904	0.0102029	0.0422204		0.00397892	0.00998386	0.00215523	0.000948803			M01867_242_000000000_ATWYL_1_1101_7807_9648	.AGG--G-A-A--TT-TT--GG-A-C------AA-T-G-G--GC---------------------------GA-A--A--G-C--C-T-G-A-T-C-C-A---GC-A-----A--C-GCC-G-C-G-T-----G-C-G--C--GA--------------------------T-G--A--A--G-G-CC---------TT-CG-------G-G-T--------T-G-T--A---AA-G-C-GC--------------------------TT-TT-A-G--A-GGA----G--A-T--G---A----------------------------------------------G----------------------------AA---------------------…
Otu0000872	Chloroflexi	Anaerolineae	Anaerolineales	Anaerolineaceae	unclassified	-	5.30878	5.22521		-	5.90503	4.64491		0.0022022	0.00907649	0.126589	0.115224		0.00151123	0.00305928	0.00259783	0.00236342		0.000777064	0.006036	0.117607	0.0445398		0.000620999	0.000875636	0.00035254	0.000301536			M01867_242_000000000_ATWYL_1_1107_3533_11400	.AGG--G-A-A--TA-TT--GG---T------AA-T-G-G--GC---------------------------GA-A--A--G-C--C-T-G-A-C-C-C-A---GC-A-----A--C-GCC-G-C-G-T-----G-C-G--C--GA--------------------------T-G--A--A--G-G-CC---------TT-CG-------G-G-T--------T-G-T--A---AA-G-C-GC--------------------------TT-TT-T-A--G-AGG----G--A-C--G---A----------------------------------------------G----------------------------GA---------------------…
Otu0001154	Chloroflexi	Anaerolineae	Anaerolineales	Anaerolineaceae	unclassified	-	4.31966	7.11899		-	5.01582	7.2633		0.00108859	0.00274954	0.0425224	0.293701		0.00238304	0.0005899	0.00180113	0.00139434		0	0.00407136	0.0389498	0.175165		0	0.000282127	0	0.000981498			M01867_242_000000000_ATWYL_1_1107_22854_13120	.AGG--G-A-A--TA-TT--GG-T--------AA-T-C-T--GC---------------------------GA-A--A--G-C--G-G-G-A-A-C-C-A---GC-A-----A--C-GCC-G-C-G-T-----G-T-G--C--GA--------------------------T-G--A--A--G-G-CC---------TT-CG-------G-G-T--------T-G-T--A---AA-G-C-AC--------------------------TT-TT-T-G--G-GGG----G--A-T--G---A----------------------------------------------G----------------------------GT---------------------…
Otu0001328	Chloroflexi	Anaerolineae	Anaerolineales	Anaerolineaceae	unclassified	-	-	-		2.29932	-	-		0.0260829	0.0180391	0.0320351	0.0164612		0.0168423	0.0139277	0.0167514	0.0227795		0.00119454	0.0101473	0.00515456	0.000823727		0	0.00169276	0.006772	0.00150768			M01867_242_000000000_ATWYL_1_1104_3164_18429	.AGG--G-A-A--TA-TT--GGTT--------AA-T-G-T--GC---------------------------GA-A--A--G-C--G-C-G-A-A-C-C-A---GC-A-----A--C-GCC-G-C-G-T-----G-T-G--C--GA--------------------------T-G--A--A--G-G-CC---------TT-CG-------G-G-T--------T-G-T--A---AA-G-C-AC--------------------------TT-TT-T-G--A-GGG----G--A-T--G---A----------------------------------------------G----------------------------GA---------------------…
Otu0001400	Chloroflexi	Anaerolineae	Anaerolineales	Anaerolineaceae	unclassified	-	-	-		-	2.26968	-		0.00977232	0.00829945	0.0157102	0.0389494		0.0119992	0.0171144	0.0134213	0.0184797		0.00263125	0.00474435	0.0172832	0.0259518		0.00327396	0.00584171	0.00311572	0.00701501			M01867_242_000000000_ATWYL_1_1103_10262_7942	.AGG--G-A-A--TA-TT--GG-T--------AA-T-G-G--GC---------------------------GA-A--A--G-C--C-T-G-A-A-C-C-A---GC-A-----A--C-GCC-G-C-G-T-----G-T-G--C--GA--------------------------T-G--A--A--G-G-CC---------TT-CG-------G-G-T--------C-G-T--A---AA-G-C-AC--------------------------TT-TT-T-G--A-GGG----G--A-T--G---A----------------------------------------------G----------------------------GT---------------------…
Otu0001485	Chloroflexi	Anaerolineae	Anaerolineales	Anaerolineaceae	unclassified	-	2.93649	6.99009		-	3.92596	7.36665		0	0.000944406	0.00784461	0.140855		0.000325165	0.0014739	0	0.000410378		0.000338657	0.00101625	0.0232757	0.243748		0	0.000593509	0	0.000316268			M01867_242_000000000_ATWYL_1_1106_20841_14675	.AGG--G-A-A--TA-TT--GG-G--------AA-T-G-G--AC---------------------------GA-A--A--G-T--C-T-G-A-C-C-C-A---GC-A-----A--C-GCC-G-C-G-T-----G-T-G--C--GA--------------------------A-G--A--A--G-G-CC---------TT-CG-------G-G-T--------C-G-T--A---AA-G-C-AC--------------------------TT-TT-A-G--C-AGG----G--A-C--G---A----------------------------------------------G----------------------------GA---------------------…
Otu0002006	Chloroflexi	Anaerolineae	Anaerolineales	Anaerolineaceae	unclassified	-	5.09223	6.93787		-	4.44691	5.32265		0	0.001053	0.0383995	0.135513		0	0.00118149	0.000410443	0.000842211		0.000378883	0.00161817	0.0339442	0.0585416		0	0	0	0.000363695			M01867_242_000000000_ATWYL_1_1111_21353_21967	.AGG--G-A-A--TA-TT---G-G-T------AA-T-G-G--GC---------------------------GA-A--A--G-C--C-T-G-A-C-C-C-A---GC-A-----A--C-GCC-G-C-G-T-----G-C-G--C--GA--------------------------T-G--A--A--G-G-CC---------TT-CG-------G-G-T--------T-G-T--A---AA-G-C-GC--------------------------TT-TT-T-A--G-AGG----G--A-C--G---A----------------------------------------------G----------------------------GA---------------------…
Otu0002147	Chloroflexi	Anaerolineae	Anaerolineales	Anaerolineaceae	unclassified	-	-	-		-	-	5.65697		0.00116988	0.00100267	0.00295672	0.014023		0.00235248	0.00364749	0.00193131	0.00890578		0.000378883	0	0.026391	0.0738139		0.00029729	0.00086323	0.00035254	0.000632535			M01867_242_000000000_ATWYL_1_1103_23187_10993	.AGG--G-A-A--TA-TT--GG-T-C------AA-T-G-G--GC---------------------------GA-A--A----G--CCT-G-A-A-C-C-A---GC-A-----A--C-GCC-G-C-G-T-----G-T-G--C--GA--------------------------T-G--A--A--G-G-TC---------TT-CG-------G-A-T--------C-G-T--A---AA-G-C-AC--------------------------TT-TT-C-T--G-GGA----G--A-T--G---A----------------------------------------------G----------------------------AA---------------------…
Otu0002537	Chloroflexi	Anaerolineae	Anaerolineales	Anaerolineaceae	unclassified	-	-	3.59065		-	-	4.17149		0.00114486	0.00173416	0.00460696	0.0242873		0.00140754	0.00125694	0.000410443	0		0.00191371	0.00348379	0.00792463	0.0502937		0.000298231	0.00259086	0	0.000603073			M01867_242_000000000_ATWYL_1_1113_9791_26480	.AGG--G-A-A--TA-TT--GG-TC-------AA-T-G-G--GC---------------------------GA-A--A--G-C--C-T-G-A-A-C-C-A---GC-A-----A--C-GCC-G-C-G-T-----G-T-G--C--GA--------------------------T-G--A--A--G-G-TC---------TT-CG-------G-A-T--------C-G-T--A---AA-G-C-AC--------------------------TT-TT-C-T--G-GGA----G--A-T--G---A----------------------------------------------G----------------------------AA---------------------…
Otu0003141	Chloroflexi	Anaerolineae	Anaerolineales	Anaerolineaceae	unclassified	-	-	3.81154		-	-	3.90071		0.00271514	0.00332159	0.00917208	0.0472539		0.00192641	0.00155443	0.00141486	0.00125259		0.000677314	0.00351215	0.00902002	0.0261537		0.000918289	0.000593509	0.00114617	0.000363695			M01867_242_000000000_ATWYL_1_1109_24563_20126	.AGG--G-A-A--TA-TT--G--G-T------AA-T-G-G--GC---------------------------GA-A--A--G-C--CTG---A-C-C-C-A---GC-A-----A--C-GCC-G-C-G-T-----G-T-G--C--GA--------------------------T-G--A--A--G-G-CC---------TT-CG-------G-G-T--------T-G-T--A---AA-G-C-AC--------------------------TT-TT-T-A--G-AGG----G--A-C--G---A----------------------------------------------G----------------------------GA---------------------…
Otu0003178	Chloroflexi	Anaerolineae	Anaerolineales	Anaerolineaceae	unclassified	-	-	2.36573		-	-	2.43053		0.00207088	0.00287877	0.00535002	0.0150481		0.00483921	0.00395006	0.000683251	0.0027738		0.00488362	0.00460423	0.0191495	0.028633		0.00364862	0.00472561	0.00281174	0.0029118			M01867_242_000000000_ATWYL_1_1102_23973_21921	.AGG--G-A-A--TA-TT--GG-T-C------AA-T-G-G--GC---------------------------GA-A--A--G-C--C-T-G-A-A-C-C-A---GC-A-----A--C-GCC-G-C-G-T-----G-T-G--C--GA--------------------------T-G--A--A--G-G-TC---------TT-CG-------G-A-T--------C-G-T--A---AA-G-C-AC--------------------------TT-TT-C-T--G-GGA----G--A-T--G---A----------------------------------------------G----------------------------AA---------------------…
Otu0003216	Chloroflexi	Anaerolineae	Anaerolineales	Anaerolineaceae	unclassified	-	4.20085	-		-	-	-		0.00108859	0.00148362	0.0388971	0.000856636		0.0100257	0.00239563	0.00120715	0.00158136		0	0.00419908	0.00412833	0.00153199		0	0.00152883	0.00211524	0.00109108			M01867_242_000000000_ATWYL_1_1102_25649_10418	.AGG--G-A-A--TA-TT--GG-T--------AA-T-G-T--GC---------------------------GA-A--A--G-C--G-C-G-A-A-C-C-A---GC-A-----A--C-GCC-G-C-G-T-----G-C-G--C--GA--------------------------T-G--A--A--G-G-CC---------TT-CG-------G-G-T--------C-G-T--A---AA-G-C-GC--------------------------TT-TT-T-A--T-GGG----G--A-T--G---A----------------------------------------------G----------------------------GA---------------------…
Otu0003489	Chloroflexi	Anaerolineae	Anaerolineales	Anaerolineaceae	unclassified	-	3.07774	4.40824		-	3.62034	4.0978		0.000982291	0.00197249	0.0171379	0.0430047		0.000267869	0.000962837	0.000386263	0.000760606		0.000338657	0.00278888	0.0184847	0.0244104		0.00029729	0.000287743	0	0.000665231			M01867_242_000000000_ATWYL_1_2104_10799_4194	.AGG--G-A-A--TA-TT---G-G-T------AA-T-G-G--GC---------------------------GA-A--A--G-C--C-T-G-A-C-C-C-A---GC-A-----A--C-GCC-G-C-G-T-----G-T-G--C--GA--------------------------T-G--A--A--G-G-CC---------TT-CG-------G-G-T--------T-G-T--A---AA-G-C-AC--------------------------TT-TT-T-A--G-AGG----G--A-C--G---A----------------------------------------------G----------------------------GA---------------------…
Otu0003605	Chloroflexi	Anaerolineae	Anaerolineales	Anaerolineaceae	unclassified	-	-	-		-	-	3.26582		0.00720805	0.000346933	0.00036959	0		0	0.00066704	0.000296988	0		0	0.00271305	0.0050659	0.00993076		0.00121746	0.00141064	0.00277175	0.00126507			M01867_242_000000000_ATWYL_1_1101_16473_20786	.AGG--G-A-A--TA-TT--GG-T-T------AA-T-G-G--GC---------------------------GA-A--A--G-C--C-C-G-A-A-C-C-A---GC-A-----A--C-GCC-G-C-G-T-----G-C-A--C--GA--------------------------T-G--A--A--G-G-CC---------TT-CG-------G-G-T--------C-G-T--A---AA-G-T-GC--------------------------TT-TT-T-G--G-AGG----G--A-T--G---A----------------------------------------------G----------------------------GA---------------------…
Otu0004794	Chloroflexi	Anaerolineae	Anaerolineales	Anaerolineaceae	unclassified	-	-	-		-	-	2.81923		0.000706973	0.000944406	0.00155769	0.00232895		0.00181181	0.00214602	0.00259783	0.00158136		0.0014946	0.00224683	0.00816019	0.0164328		0.00089187	0.00350254	0.00320856	0.00161403			M01867_242_000000000_ATWYL_1_1105_10883_15206	.AGG--G-A-A--TA-TT--GC-T-C------AA-T-G-G--GC---------------------------GA-A--A--G-C--C-T-G-A-A-G-C-A---GC-A-----A--C-GCC-G-C-G-T-----G-C-G--C--GA--------------------------T-G--A--A--G-G-CC---------TT-CG-------G-G-T--------C-G-T--A---AA-G-C-GC--------------------------TT-TT-C-T--G-GGA----G--A-T--G---A----------------------------------------------G----------------------------AA---------------------…
Otu0005012	Chloroflexi	Anaerolineae	Anaerolineales	Anaerolineaceae	unclassified	-	-	2.5077		-	2.19242	3.97107		0.000300335	0.000610184	0.00181933	0.00662675		0	0.000295797	0	0		0.0014753	0.00293537	0.0112392	0.0379694		0.000919231	0.00208068	0.00189553	0.00133046			M01867_242_000000000_ATWYL_1_1103_9423_21695	.AGG--G-A-A--TA-TT--GG-TC-------AA-T-G-G--GC---------------------------GA-A--A--G-C--C-T-G-A-A-C-C-A---GC-A-----A--C-GCC-G-C-G-T-----G-T-G--C--GA--------------------------T-G--A--A--G-G-TC---------TT-CG-------G-A-T--------C-G-T--A---AA-G-C-AC--------------------------TT-TT-C-T--G-AGA----G--A-T--G---A----------------------------------------------G----------------------------AA---------------------…
Otu0005357	Chloroflexi	Anaerolineae	Anaerolineales	Anaerolineaceae	unclassified	-	-	4.25678		-	-	2.97752		0	0.000610184	0.00396142	0.0203702		0.000325165	0.00251219	0	0.00285541		0.0014753	0.00147168	0.0040779	0.0187124		0.00094565	0.00118702	0.00136159	0.000316268			M01867_242_000000000_ATWYL_1_1107_19490_20012	.AGG--G-A-A--TA-TT--GG-T-C------AA-T-G-G--GC---------------------------GA-A--A--GC---C-T-G-A-A-C-C-A---GC-A-----A--C-GCC-G-C-G-T-----G-C-A--T--GA--------------------------T-G--A--A--G-G-TC---------TT-CG-------G-A-T--------C-G-T--A---AA-G-T-GC--------------------------TT-TTCT-G--A-GA-----G--A-T--G---A----------------------------------------------G----------------------------AA---------------------…
Otu0005372	Chloroflexi	Anaerolineae	Anaerolineales	Anaerolineaceae	unclassified	-	-	-		-	-	2.23599		0.00228349	0.0014582	0.00379233	0.00205473		0.00216156	0.00386614	0.000772526	0.000350228		0	0	0.00189932	0.00410823		0	0.000587893	0	0			M01867_242_000000000_ATWYL_1_1101_24045_25079	.AGG--G-A-A--TA-TT--GG-G-C------AA-T-G-G--GC---------------------------GA-A--A--GC---C-T-G-A-C-C-C-A---GC-A-----A--C-GCC-G-C-G-T-----G-C-A--C--GA--------------------------T-G--A--A--G-G-TC---------TT-CG-------G-A-T--------C-G-T--A---AA-G-T-GC--------------------------TT-TTCT-G--A-GA-----G--A-T--G---A----------------------------------------------G----------------------------AA---------------------…
Otu0006615	Chloroflexi	Anaerolineae	Anaerolineales	Anaerolineaceae	unclassified	-	-	-		-	-	2.46682		0.00179557	0.000681155	0.0017725	0.00666475		0.00285551	0.00247616	0.00141486	0.00213349		0.000378883	0.00263441	0.00282157	0.00681818		0.000621941	0.00175127	0.0017984	0			M01867_242_000000000_ATWYL_1_2110_14041_7743	.AGG--G-A-A--TA-TT--GG-T--------AA-T-G-G--GC---------------------------GA-A--A--G-C--C-T-G-A-A-C-C-A---GC-A-----A--C-GCC-G-C-G-T-----G-T-G--C--GA--------------------------T-G--A--A--G-G-CC---------TT-CG-------G-G-T--------T-G-T--A---AA-G-C-AC--------------------------TT-TT-T-G--A-GGG----G--A-T--G---A----------------------------------------------G----------------------------GT---------------------…
Otu0008128	Chloroflexi	Anaerolineae	Anaerolineales	Anaerolineaceae	unclassified	-	-	3.89377		-	-	3.74806		0.000300335	0	0.000724868	0.0194874		0	0	0	0		0.00117524	0	0.00296066	0.0278289		0	0	0	0			M01867_242_000000000_ATWYL_1_1105_13688_19937	.AGG--G-A-A--TA-TT--GG---G------AA-T-G-G--AC---------------------------GA-A--A--G-T--C-T-G-A-C-C-C-A---GC-A-----A--C-GCC-G-C-G-T-----G-T-G--C--GA--------------------------A-G--A--A--G-G-CC---------TT-CG-------G-G-T--------C-G-T--A---AA-G-C-AC--------------------------TT-TT-A-G--C-AGG----G--A-C--G---A----------------------------------------------G----------------------------GA---------------------…
Otu0008871	Chloroflexi	Anaerolineae	Anaerolineales	Anaerolineaceae	unclassified	-	-	-		-	-	2.78881		0.00210235	0	0.000308456	0.00347916		0.000860903	0	0.000707431	0		0.00071754	0	0.00118951	0.0110891		0.000323709	0	0.000396816	0			M01867_242_000000000_ATWYL_1_1102_26786_16485	.AGG--G-A-A--TA-TT--GG-T-T------AA-T-G-T--GC---------------------------GA-A--A--G-C--G-C-G-A-A-C-C-A---GC-A-----A--C-GCC-G-C-G-T-----G-C-G--C--GA--------------------------A-G--A--A--G-G-CC---------TT-CG-------G-G-T--------C-G-T--A---AA-G-C-GC--------------------------TT-TT-T-G--A-AGG----G--A-T--G---A----------------------------------------------G----------------------------GA---------------------…
Otu0010112	Chloroflexi	Anaerolineae	Anaerolineales	Anaerolineaceae	unclassified	-	-	-		-	-	2.64237		0	0.000944406	0.00346678	0.0122039		0.00065033	0.00092342	0.000410443	0.00310257		0	0.00123059	0.00415017	0.00598522		0.000298231	0.000587893	0.000303975	0.000727389			M01867_242_000000000_ATWYL_1_1113_10470_24173	.AGG--G-A-A--TA-TT--GG-T-C------AA-T-G-G--GC---------------------------GA-A--A--GC---C-T-G-A-A-C-C-A---GC-A-----A--C-GCC-G-C-G-T-----G-C-A--T--GA--------------------------T-G--A--A--G-G-TC---------TT-CG-------G-A-T--------C-G-T--A---AA-G-T-GC--------------------------TT-TTCT-G--A-GA-----G--A-T--G---A----------------------------------------------G----------------------------AA---------------------…
Otu0011635	Chloroflexi	Anaerolineae	Anaerolineales	Anaerolineaceae	unclassified	-	-	-		-	-	2.56974		0.000600671	0.000263251	0.00146405	0.00118877		0	0.000921726	0.000707431	0.000410378		0	0	0.0015751	0.00557336		0.000323709	0.000287743	0.0011019	0.000316268			M01867_242_000000000_ATWYL_1_2112_21022_9384	.CGG--G-A-A--TA-TT--GC-A-C------AA-T-G-A--GC---------------------------GA-A--A--G-C--T-T-G-A-T-G-C-A---GC-A-----A--C-GCC-G-C-G-T-----G-C-G--C--GA--------------------------T-G--A--A--G-G-CC---------TT-CG-------G-G-T--------C-G-T--A---AA-G-C-GC--------------------------TT-TT-C-G--G-GGG----G--A-T--G---A----------------------------------------------G----------------------------GA---------------------…
Otu0000094	Cyanobacteria/Chloroplast	Chloroplast	Chloroplast	Bacillariophyta	unclassified	3.98388	-	4.54638		-	-	-		0.0102417	0.175274	0.178919	0.246814		0.017409	0.00864599	0.47573	0.0335828		0.00572184	0.00525286	0.000391044	0.00306397		0.00191584	0.000846382	0.00493556	0.00757543			M01867_242_000000000_ATWYL_1_1101_21653_8540	.GGG--G-A-A--TT-TT--CC-G-C------AA-T-G-G--GC---------------------------GA-A--A--G-C--C-T-G-A-C-G-G-A---GC-A-----A--T-ACC-G-C-G-T-----G-A-G--G--GA--------------------------T-G--A--A--T-G-CC---------TA-TG-------G-G-T--------T-G-T--A---AA-C-C-TC--------------------------TT-TT-T-T--C-AGG----G--A-G--G---A-------------------------------------------A--C----------------------------AA---------------------…
Otu0000433	Cyanobacteria/Chloroplast	Cyanobacteria	Family_II	GpIIa	unclassified	-	3.26576	-		-	-	-		0.00522391	0.0234754	0.0571379	0.0449387		0.0241554	0.00281137	0.00177695	0.041047		0.138171	0.0590824	0.23309	0.00723004		0.0802294	0.0726604	0.135567	0.00501708			M01867_242_000000000_ATWYL_1_1101_6314_23380	.GGG--G-A-A--TT-TT--CC-G-C------AA-T-G-G--GC---------------------------GA-A--A--G-C--C-T-G-A-C-G-G-A---GC-A-----A--C-GCC-G-C-G-T-----G-G-G--G--GA--------------------------T-G--A--A--G-G-CC---------TC-TG-------G-G-C--------T-G-T--A---AA-C-C-TC--------------------------TT-TT-C-T--C-AAG----G--A-A--G---A-------------------------------------------A--G----------------------------AC---------------------…
Otu0000036	Cyanobacteria/Chloroplast	Cyanobacteria	unclassified	unclassified	unclassified	-	-	-		-	4.93258	-		0.0423094	0.00361077	0.104086	0.0617459		0.0477169	0.00436241	0.108913	0.0896667		0.0162186	0.0101597	0.532008	0.0144311		0.303351	0.0111552	0.0204441	0.205914			M01867_242_000000000_ATWYL_1_1101_17771_2473	.GGG--G-A-A--TT-TT--CC-G-C------AA-T-G-G--GC---------------------------GA-A--A--G-C--C-T-G-A-C-G-G-A---GC-A-----A--G-ACC-G-C-G-T-----G-G-G--G--GA--------------------------G-G--A--A--G-G-CC---------CT-TG-------G-G-T--------T-G-T--A---AA-C-C-CC--------------------------TT-TT-A-T--C-AGG----G--A-A--GA--A-------------------------------------------A--A----------------------------AA---------------------…
Otu0001299	Cyanobacteria/Chloroplast	Cyanobacteria	unclassified	unclassified	unclassified	2.31243	-	-		-	-	-		0.00436727	0.0273041	0.00734063	0.0150831		0.000593034	0	0.00109369	0.0254258		0.0332896	0.00123059	0.0484245	0.000287275		0.0304287	0.0484301	0.0297909	0.0199101			M01867_242_000000000_ATWYL_1_1101_14177_7669	.GGG--G-A-A--TT-TT--CC-G-C------AA-T-G-G--GC---------------------------GA-A--A--G-C--C-T-G-A-C-G-G-A---GC-A-----A--T-ACC-G-C-G-T-----G-A-G--G--GA--------------------------G-G--A--A--G-G-CT---------CT-TG-------G-G-T--------C-G-T--A---AA-C-C-TC--------------------------TT-TT-C-T--C-AAG----G-----------A-------------------------------------------A--G---------------------------ATA---------------------…
Otu0000318	Fibrobacteres	Chitinivibrionia	Chitinivibrionales	Chitinivibrionaceae	Chitinivibrio	6.85474	7.07484	4.44994		8.93523	8.0455	3.63034		0.000300335	0.166742	0.199308	0.0292671		0	0	0	0		0.00113502	1.09522	0.621399	0.0259118		0	0.0017164	0.000303975	0			M01867_242_000000000_ATWYL_1_2108_7302_18033	.AGG--G-A-A--TA-TT--GC-G-C------AA-T-G-G--AC---------------------------GA-A--A--G-T--C-T-G-A-C-G-C-A---GC-A-----A--C-TCC-G-C-G-T-----G-A-G--G--GA--------------------------T-G--A--C--G-G-TT---------TT-CG-------G-A-T--------T-G-T--A---AA-C-C-TC--------------------------TT-TT-A-T--C-TGG----G--A-A--G---AA--A--------------A------A-----------------T--T---------------------------------------------------…
Otu0001405	Fibrobacteres	Chitinivibrionia	Chitinivibrionales	Chitinivibrionaceae	Chitinivibrio	5.80915	5.47267	4.16407		7.45515	6.99809	5.25751		0	0.0623989	0.0505948	0.0188898		0	0	0	0		0.000398181	0.268183	0.203929	0.0560823		0	0.000282127	0	0.000301536			M01867_242_000000000_ATWYL_1_1106_21203_24792	.AGG--G-A-A--TA-TT--GC-G-C------AA-T-G-G--AC---------------------------GA-A--A--G-T--C-T-G-A-C-G-C-A---GC-A-----A--C-TCC-G-C-G-T-----G-A-G--G--GA--------------------------T-G--A--C--G-G-TT---------TT-CG-------G-A-T--------T-G-T--A---AA-C-C-TC--------------------------TT-TT-A-T--C-TGG----G--A-A--G---AA--A--------------A--------------------------------------------------------AA---------------------…
Otu0002297	Fibrobacteres	Chitinivibrionia	Chitinivibrionales	Chitinivibrionaceae	Chitinivibrio	-	6.6131	4.37739		-	6.13632	-		0	0.00199741	0.111692	0.0227606		0	0	0	0		0	0.00445936	0.0862952	0.0167191		0	0	0	0			M01867_242_000000000_ATWYL_1_1102_19998_18201	.AGG--G-A-A--TA-TT--GC-A-C------AA-T-G-G--AC---------------------------GA-A--A--G-T--C-T-G-A-T-G-C-A---GC-A-----A--C-TCC-G-C-G-T-----G-A-T--G--GA--------------------------T-G--A--A--G-G-TC---------TT-CG-------G-A-T--------T-G-T--A---AA-C-A-TC--------------------------TT-TT-A-T--A-GGG----G--A-A--G---AA--TGA-T---T-A-TC-G----T-G-----------------C--T----------------------------AA---------------------…
Otu0005991	Fibrobacteres	Fibrobacteria	Fibrobacterales	Fibrobacteraceae	Fibrobacter	-	4.2439	-		-	4.71308	-		0	0.00188881	0.0208999	0.00113086		0	0	0	0		0.000757765	0.00612619	0.0507477	0.00292114		0	0	0	0			M01867_242_000000000_ATWYL_1_1106_23114_19000	.AGG--G-A-A--TA-TT--GC-G-C------AA-T-G-G--GG---------------------------GC-A--A--C-C--C-T-G-A-C-G-C-A---GC-A-----A--C-TCC-A-C-G-T-----G-T-G--G--GA--------------------------T-G--A--A--G-C-TT---------TT-CG-------G-A-G--------T-G-T--A---AA-C-C-AC--------------------------TG-TC-G-T--C-CGT----G--A-A--C---AA-GGCG-------G-T------------------------------C----------------------------GC---------------------…
Otu0002337	Firmicutes	Clostridia	Clostridiales	Natranaerovirga	unclassified	-	-	7.29854		-	-	6.99624		0	0	0.00036959	0.178555		0	0	0	0		0.000677314	0	0	0.229267		0	0	0	0.000301536			M01867_242_000000000_ATWYL_1_2106_21505_6891	.AGG--G-A-A--TA-TT--GC-A-C------AA-T-G-G--GG---------------------------GG-A--A--C-C--C-T-G-A-T-G-C-A---GC-A-----A--T-GCC-G-C-G-T-----G-A-A--G--GA--------------------------T-G--A--A--G-G-TT---------TT-CG-------G-A-T--------T-G-T--A---AA-C-T-TC--------------------------TA-TC-G-A--T-GGG----G--A-A--G---A-------------------------------------------A--A----------------------------AA---------------------…
Otu0000072	Firmicutes	Clostridia	Clostridiales	Ruminococcaceae	Clostridium_III	-	-	9.94617		-	5.19365	10.1511		0	0.000526501	0.0154523	1.11034		0	0	0	0		0.00169329	0.000929628	0.107758	3.207		0	0	0	0.00269039			M01867_242_000000000_ATWYL_1_1110_9300_13728	.GGG--G-A-A--TA-TT--GC-G-C------AA-T-G-G--GG---------------------------GA-A--A--C-C--C-T-G-A-C-G-C-A---GC-A-----A--C-GCC-G-C-G-T-----G-A-A--G--GA--------------------------A-G--A--A--G-G-CT---------TT-CG-------G-G-T--------T-G-T--A---AA-C-T-TC--------------------------TT-TG-A-T--T-AGG----G--A-C--G---A-------------------------------------------A--T----------------------------AA---------------------…
Otu0000512	Firmicutes	Clostridia	Clostridiales	Ruminococcaceae	Clostridium_III	-	-	8.15767		-	3.43482	9.24755		0	0	0.00489831	0.319269		0	0.000294103	0	0		0.00135463	0.0014637	0.0274969	1.50927		0	0	0.00035254	0			M01867_242_000000000_ATWYL_1_2105_27945_17411	.GGG--G-A-A--TA-TT--GC-G-C------AA-T-G-G--GG---------------------------GA-A--A--C-C--C-T-G-A-C-G-C-A---GC-A-----A--C-GCC-G-C-G-T-----G-A-A--G--GA--------------------------A-G--A--A--G-G-CC---------TT-CG-------G-G-T--------T-G-T--A---AA-C-T-TC--------------------------TT-TG-A-T--T-AGG----G--A-C--G---A-------------------------------------------A-------------------------------TA---------------------…
Otu0007275	Firmicutes	Clostridia	Clostridiales	Ruminococcaceae	Clostridium_III	-	-	4.07306		-	-	5.34089		0	0	0.00104764	0.01709		0	0	0	0		0	0.000628669	0.00580301	0.0455285		0	0	0	0.000316268			M01867_242_000000000_ATWYL_1_1103_21663_21079	.GGG--G-A-A--TA-TT--GC-G-C------AA-T-G-G--GG---------------------------GA-A--A--C-C--C-T-G-A-C-G-C-A---GC-A-----A--C-GCC-G-C-G-T-----G-A-A--G--GA--------------------------A-G--A--A--G-G-CT---------TT-CG-------G-G-T--------T-G-T--A---AA-C-T-TC--------------------------TT-TG-A-T--C-AGG----G--A-C--G---A-------------------------------------------A-------------------------------TA---------------------…
Otu0009375	Firmicutes	Clostridia	Clostridiales	Ruminococcaceae	Saccharofermentans	-	-	2.62314		-	-	-		0.00168926	0.000931695	0.00257282	0.0153309		0.000860903	0.00247616	0.00218739	0.00166297		0	0	0	0.00373424		0	0	0	0.000301536			M01867_242_000000000_ATWYL_1_2111_14221_22758	.GGG--G-A-A--TA-TT--GG-G-C------AA-T-G-G--GG---------------------------GA-A--A--C-C--C-T-G-A-C-C-C-A---GC-A-----A--C-GCC-G-C-G-T-----G-A-A--G--GA--------------------------T-G--A--A--G-G-CT---------TT-CG-------G-G-T--------T-G-T--A---AA-C-T-TC--------------------------TT-TG-A-T--C-AGG----G--A-C--G---A-------------------------------------------A--A----------------------------AA---------------------…
Otu0027005	Firmicutes	Clostridia	Clostridiales	Ruminococcaceae	unclassified	-	-	-		-	-	2.23601		0	0	0	0.000798728		0	0	0	0		0	0	0	0.00429967		0	0	0	0			M04041_72_000000000_AUMPE_1_2105_7120_14336	.GGG--G-A-A--TA-TT--GC-G-C------AA-T-G-G--GG---------------------------GA-A--A--C-C--C-T-G-A-C-G-C-A---GC-A-----A--C-GCC-G-C-G-T-----G-A-A--G--GA--------------------------A-G--A--A--G-G-CT---------TT-CG-------G-G-T--------T-G-T--A---AA-C-T-TC--------------------------TT-TG-A-T--T-AGG----G--A-C--G---A-------------------------------------------A--T----------------------------AA---------------------…
Otu0015348	Firmicutes	Clostridia	Clostridiales	Syntrophomonadaceae	unclassified	-	-	2.27745		-	-	-		0.000406638	0.00127863	0.00386887	0.00594787		0	0	0.000683251	0		0.000677314	0.000775158	0.000396504	0.00105327		0.00029729	0	0.000656515	0			M01867_242_000000000_ATWYL_1_2112_29282_14170	.GGG--G-A-A--TA-TT--GC-G-C------AA-T-G-G--GG---------------------------GA-A--A--C-C--C-T-G-A-C-G-C-A---GC-G-----A--C-GCC-G-C-G-T-----G-A-G--T--GA--------------------------T-G--A--A--G-G-CC---------TT-CG-------G-G-T--------C-G-T--A---AA-G-C-TC--------------------------TG-TT-C-T--A-GGG----G--A-C--G---AA-GGAC-T---A-C-G--G-G--A-G-----------------T--A----------------------------AT---------------------…
Otu0003707	Firmicutes	Clostridia	Clostridiales	unclassified	unclassified	-	3.96266	-		-	-	-		0.000406638	0.0117715	0.0222824	0.023515		0.000336069	0.00779633	0.00408277	0.00716766		0	0.00535545	0.00408336	0.00667513		0.000298231	0.00286737	0.00096049	0.00201042			M01867_242_000000000_ATWYL_1_1111_7347_21776	.GGG--G-A-A--TA-TT--GC-A-C------AA-T-G-G--GC---------------------------GC-A--A--G-C--C-T-G-A-T-G-C-A---GC-A-----A--C-GCC-G-C-G-T-----G-A-G--T--GA--------------------------A-G--A--A--G-G-CT---------TT-CG-------G-G-T--------C-G-T--A---AA-G-C-TC--------------------------TG-TC-C-T--A-GGG----G--A-A--G---A-------------------------------------------A--TA---------------------------AA---------------------…
Otu0004472	Firmicutes	Clostridia	Clostridiales	unclassified	unclassified	-	-	2.22841		-	-	-		0.00315948	0.00398261	0.0054866	0.0169268		0.00377371	0.00365257	0.00362643	0.00181129		0	0.000688538	0.000391044	0.00423271		0.00029729	0.000305766	0.000396816	0			M01867_242_000000000_ATWYL_1_2111_20434_11342	.GGG--G-A-A--TA-TT--GG-G-C------AA-T-G-G--GC---------------------------GC-A--A--G-C--C-T-G-A-C-C-C-A---GC-A-----A--C-GCC-G-C-G-T-----G-A-G--G--GA--------------------------A-G--A--A--G-G-CT---------TT-CG-------G-G-T--------T-G-T--A---AA-C-C-TC--------------------------TG-TC-C-T--T-GGT----G--A-C--GA--A-------------------------------------------A--A----------------------------AA---------------------…
Otu0013817	Firmicutes	Clostridia	Clostridiales	unclassified	unclassified	-	-	3.85195		-	-	-		0.000300335	0.000346933	0.000416412	0.0188904		0	0.00033352	0	0.000410378		0	0	0.000720731	0.00321765		0	0	0	0			M01867_242_000000000_ATWYL_1_1114_17637_28213	.GAA--G-A-A--TA-TT--GG-G-C------AA-T-G-G--GG---------------------------GA-A--A--C-C--C-T-G-A-C-C-C-A---GC-A-----A--C-GCC-G-C-G-T-----G-A-G--G--GA--------------------------A-G--A--A--G-G-TT---------CT-CG-------G-A-T--------T-G-T--A---AA-C-C-TC--------------------------TG-TC-C-C--A-TGG----G--A-A--G---A-------------------------------------------A--A----------------------------AA---------------------…
Otu0004716	Firmicutes	Negativicutes	Selenomonadales	Veillonellaceae	unclassified	-	2.49824	3.8745		-	-	2.03876		0.000300335	0.00183055	0.0072266	0.0195874		0	0	0	0.000700457		0.000378883	0	0.000793009	0.00527685		0	0.000564254	0	0.000301536			M01867_242_000000000_ATWYL_1_1101_26680_11274	.GGG--G-A-A--TC-TT--CC-G-C------AA-T-G-G--AC---------------------------GA-A--A--G-T--C-T-G-A-C-G-G-A---GC-G-----A--C-GCC-G-C-G-T-----G-A-G--T--GA--------------------------T-G--A--A--G-G-CC---------CT-TG-------G-G-T--------C-G-T--A---AA-G-C-TC--------------------------TG-TC-A-T--C-GGG----G--A-C--G---AA-CGGC-T---T-T-A--T-C--A-------------------G--GA---------------------------A----------------------…
Otu0008929	Firmicutes	Negativicutes	Selenomonadales	Veillonellaceae	unclassified	-	-	3.60204		-	-	-		0.000706973	0.00194707	0.00405118	0.0201346		0.000661234	0	0.00130141	0.000410378		0	0.000601918	0.000396504	0.00164745		0.000323709	0	0	0			M01867_242_000000000_ATWYL_1_2110_12330_16647	.GGG--G-A-A--TC-TT--CC-G-C------AA-T-G-G--AC---------------------------GA-A--A--G-T--C-T-G-A-C-G-G-A---GC-G-----A--C-GCC-G-C-G-T-----G-A-G--T--GA--------------------------A-G--A--A--G-G-CC---------CT-TG-------G-G-T--------C-G-T--A---AA-G-C-TC--------------------------TG-TC-A-T--C-GGG----G--A-C--G---AA-CGGC-C---A-G-G--T-C--A-------------------G--GA---------------------------A----------------------…
Otu0014118	Firmicutes	Negativicutes	Selenomonadales	Veillonellaceae	unclassified	-	-	2.94753		-	-	2.77677		0	0.000263251	0.00189477	0.00701679		0	0	0	0		0	0	0.000793009	0.00168555		0	0	0	0.000301536			M01867_242_000000000_ATWYL_1_2113_29353_14310	.GGG--G-A-A--TC-TT--CC-G-C------AA-T-G-G--AC---------------------------GA-A--A--G-T--C-T-G-A-C-G-G-A---GC-G-----A--C-GCC-G-C-G-T-----G-A-G--T--GA--------------------------T-G--A--A--G-G-CC---------CT-TG-------G-G-T--------C-G-T--A---AA-G-C-TC--------------------------TG-TC-A-T--T-GGG----G--A-C--G---AA-CGAG-C---A-C-G--T-C--A-------------------G--GA---------------------------A----------------------…
Otu0001327	Ignavibacteriae	Ignavibacteria	Ignavibacteriales	Ignavibacteriaceae	Ignavibacterium	-	-	5.18142		-	3.60793	6.11103		0.00147021	0.00168382	0.00742431	0.0866576		0.00120788	0.00117811	0.000386263	0.000350228		0.00496081	0.00399909	0.0728326	0.386192		0.0011901	0.000899274	0.00471156	0.00662563			M01867_242_000000000_ATWYL_1_2103_16282_26475	.GAG--G-A-A--TA-TT--GG-G-C------AA-T-G-C--CC---------------------------GC-A--A--G-G--G-T-G-A-C-C-C-A---GC-A-----A--C-GCC-G-C-G-T-----G-G-A--G--GA--------------------------T-G--A--A--T-G-CC---------GT-AA-------G-G-T--------T-G-T--A---AA-C-T-CC--------------------------TT-TT-G-A--A-GGG----G--A-C--G---AA--AAA-G---C-A-G--A-T-------------------------A----------------------------GT---------------------…
Otu0001421	Ignavibacteriae	Ignavibacteria	Ignavibacteriales	Ignavibacteriaceae	Ignavibacterium	-	-	5.09743		-	3.93405	5.88331		0.00128263	0.00378983	0.00891433	0.0807425		0.000267869	0.00343899	0.00416706	0.000410378		0.0026087	0.00833473	0.0570455	0.207307		0.00059458	0.00348452	0.00215094	0.00381964			M01867_242_000000000_ATWYL_1_1106_22882_9978	.GAG--G-A-A--TA-TT--GG-G-C------AA-T-G-C--CC---------------------------GC-A--A--G-G--G-T-G-A-C-C-C-A---GC-A-----A--C-GCC-G-C-G-T-----G-G-A--G--GA--------------------------T-G--A--A--T-G-CC---------GT-AA-------G-G-T--------T-G-T--A---AA-C-T-CC--------------------------TT-TT-T-G--A-GGG----G--A-C--G---AA--AAA-A---C-A-G--A-T-------------------------A----------------------------GT---------------------…
Otu0005927	Ignavibacteriae	Ignavibacteria	Ignavibacteriales	Ignavibacteriaceae	Ignavibacterium	-	-	-		-	2.97618	-		0.000300335	0.000346933	0.000308456	0.00245938		0.000672138	0	0.000386263	0.0018929		0.000338657	0.00477586	0.0115678	0.0131863		0.00256326	0.00143989	0	0.00470629			M01867_242_000000000_ATWYL_1_1111_11992_22546	.GAG--G-A-A--TA-TT--GG-G-C------AA-T-G-C--CC---------------------------GC-A--A--G-G--G-T-G-A-C-C-C-A---GC-A-----A--C-GCC-G-C-G-T-----G-G-A--G--GA--------------------------T-G--A--A--G-G-TC---------GT-AA-------G-A-T--------C-G-T--A---AA-C-T-CC--------------------------TT-TT-G-A--A-GGG----G--A-C--G---AA-AAAA-T---G-G-G--T-T-------------------------A----------------------------AC---------------------…
Otu0007864	Ignavibacteriae	Ignavibacteria	Ignavibacteriales	Ignavibacteriaceae	Ignavibacterium	-	-	-		-	-	2.65802		0.00116988	0.000334222	0	0.00258452		0	0	0	0.000350228		0.0010562	0.00341755	0.00812068	0.0126117		0.000919231	0.00232676	0.00105333	0.00188611			M01867_242_000000000_ATWYL_1_1108_6104_7710	.GAG--G-A-A--TA-TT--GG-G-C------AA-T-G-C--CC---------------------------GC-A--A--G-G--G-T-G-A-C-C-C-A---GC-A-----A--C-GCC-G-C-G-T-----G-G-A--G--GA--------------------------T-G--A--A--G-G-TC---------GT-AA-------G-A-T--------C-G-T--A---AA-C-T-CC--------------------------TT-TT-G-A--A-AGG----G--A-A--G---AA-AAAA-T---G-G-A--G-T-------------------------A----------------------------AC---------------------…
Otu0001781	Parcubacteria	unclassified	unclassified	unclassified	unclassified	-	2.74674	4.0495		-	4.36154	3.42431		0.005637	0.00222303	0.0431003	0.104903		0.00598979	0.00517097	0.0015984	0.000760606		0.00221214	0.00123059	0.0696017	0.0327293		0.00218859	0.000564254	0.00096049	0.00126507			M01867_242_000000000_ATWYL_1_1109_18240_9939	.CGA--G-A-A--TA-TT--CC-G-C------AA-T-G-G--AC---------------------------GA-A--A--G-T--C-T-G-A-C-G-G-A---GC-G-----A--C-GCC-G-C-G-T-----G-A-T--T--GA--------------------------T-G--A--A--G-C-TT---------TT-CG-------G-A-G--------T-G-T--A---AA-G-A-TC--------------------------TT-TT-A-T--G-AGG----G--A-A--G---AA------------------------------------------G--T----------------------------TT---------------------…
Otu0002202	Parcubacteria	unclassified	unclassified	unclassified	unclassified	-	6.67318	6.95525		-	4.75315	4.04814		0.000300335	0.00854948	0.150665	0.176978		0.000325165	0.00184345	0.000796706	0		0	0.00563127	0.0321148	0.0179373		0	0	0	0			M01867_242_000000000_ATWYL_1_1102_13210_13516	.CGA--G-A-A--TC-TT--CC-G-C------AA-T-G-G--AC---------------------------GA-A--A--G-T--C-T-G-A-C-G-G-A---GC-G-----A--C-GCC-G-C-G-T-----G-A-T--T--GA--------------------------T-G--A--A--G-C-CT---------TT-CG-------G-G-G--------T-G-T--A---AA-A-A-TC--------------------------TT-TT-A-T--G-AGG----G--A-T--G---AC---------------------------------------------A----------------------------T----------------------…
Otu0004551	Parcubacteria	unclassified	unclassified	unclassified	unclassified	-	-	3.24145		-	-	-		0.00239624	0.000681155	0.00314291	0.0298628		0.00157943	0.0025516	0.00139068	0.00383937		0	0.000300959	0.000396504	0.00383007		0	0.000282127	0	0.000301536			M01867_242_000000000_ATWYL_1_1105_25198_16124	.CGA--G-A-A--TA-TT--CG-A-C------AA-T-G-G--GC---------------------------GA-A--A--G-C--C-T-G-A-T-C-G-A---GC-G-----A--C-GCC-G-C-G-T-----G-C-A--G--GA--------------------------T-G--A--A--G-T-GC---------TT-CG-------G-T-A--------T-G-T--A---AA-C-T-GC--------------------------TT-TT-G-T--G-AAC----C--A-G--A---AA---------------------------------------------GT---------------------------TT---------------------…
Otu0005795	Parcubacteria	unclassified	unclassified	unclassified	unclassified	-	4.38335	5.4422		-	3.97312	4.24693		0	0.00113669	0.0227319	0.0479484		0	0	0	0		0.000338657	0.00096436	0.0238364	0.0267545		0	0.000287743	0	0			M01867_242_000000000_ATWYL_1_1102_11717_2839	.CAA--G-A-A--TC-TT--CC-T-C------AA-T-G-G--GC---------------------------GA-A--A--G-C--C-T-G-A-A-G-G-A---GC-G-----A--C-GCC-G-C-G-T-----G-T-A--T--GA--------------------------A-G--A--A--G-C-CC---------TT-CG-------G-G-G--------T-G-T--A---AA-A-T-AC--------------------------TT-TT-A-T--C-TGG----G--A-C--G---A----------------------------------------------A---------------------------CAA---------------------…
Otu0008698	Parcubacteria	unclassified	unclassified	unclassified	unclassified	-	-	2.87829		-	-	-		0	0.000789752	0.00480856	0.00675189		0	0.0005899	0	0		0	0	0.00144692	0.000382996		0	0	0	0			M01867_242_000000000_ATWYL_1_1111_19794_23368	.CGA--G-A-A--TC-TT--CC-G-C------AA-T-G-G--AC---------------------------GA-A--A--G-T--C-T-G-A-C-G-G-A---GC-G-----A--C-GCC-G-C-G-T-----G-A-T--T--GA--------------------------A-G--A--A--G-C-CT---------TT-CG-------G-G-G--------C-G-T--A---AA-A-A-TC--------------------------TT-TT-A-T--G-AGG----G--A-T--G---AC---------------------------------------------A----------------------------T----------------------…
Otu0003283	Planctomycetes	Planctomycetia	Planctomycetales	Planctomycetaceae	unclassified	-	-	2.01232		-	-	-		0.00120134	0.00208109	0.00406828	0.00795527		0.00539183	0.0062847	0.00314843	0.00147595		0.00301013	0.00252902	0.0049453	0.00440484		0.000323709	0.001169	0.00149442	0.00313645			M01867_242_000000000_ATWYL_1_1102_22883_9743	.CGA--G-A-A--TC-TT--CC-G-C------AA-T-G-G--GC---------------------------GA-A--A--G-C--C-T-G-A-C-G-G-A---GC-G-----A--C-GCC-G-C-G-T-----G-C-G--G--GA--------------------------T-G--A--A--G-G-CC---------TT-CG-------G-G-T--------T-G-T--A---AA-C-C-GC--------------------------TG-TC-A-G--A-TGG----G--AGG--A---AATTC------------------------------------------ATGGGGGT--------------------TCTCCCC-----------------…
Otu0000498	Proteobacteria	Betaproteobacteria	Neisseriales	Neisseriaceae	Chitinilyticum	-	2.99732	3.21705		-	-	2.75958		0	0.003552	0.00821808	0.00939306		0	0.00251219	0.000386263	0		0.000338657	0.00224683	0.00713397	0.00910693		0.000647419	0.00169276	0.000656515	0			M01867_242_000000000_ATWYL_1_1113_11460_23942	.GGG--G-A-A--TC-TT--GG-A-C------AA-T-G-G--GC---------------------------GC-A--A--G-C--C-T-G-A-T-C-C-A---GC-A-----A--T-GCC-G-C-G-T-----G-C-G--T--GA--------------------------A-G--A--A--G-G-CC---------TT-CG-------G-G-T--------T-G-T--A---AA-G-C-GC--------------------------TT-TT-G-T--C-AGG----G--A-G--C---AA--ATC-T---T-T-G--A-G--G-------------------C--T----------------------------AA---------------------…
Otu0003387	Proteobacteria	Betaproteobacteria	Rhodocyclales	Rhodocyclaceae	unclassified	-	-	-		-	3.22533	-		0.00138893	0.0324136	0.0355668	0.021521		0.00159034	0.00545152	0.00920836	0.019257		0.00155413	0.0221399	0.0243535	0.00744112		0.000596463	0.00284374	0.00479582	0.00381093			M01867_242_000000000_ATWYL_1_2109_27020_18712	.GGG--G-A-A--TT-TT--GG-A-C------AA-T-G-G--GG---------------------------GC-A--A--C-C--C-T-G-A-T-C-C-A---GC-C-----A--T-GCC-G-C-G-T-----G-A-G--T--GA--------------------------A-G--A--A--G-G-CC---------TT-CG-------G-G-T--------T-G-T--A---AA-G-C-TC--------------------------TT-TC-G-G--C-CGG----G--A-A--A---AA--ATC-G---C-A-C--G-G--G-------------------C--T----------------------------AA---------------------…
Otu0004577	Proteobacteria	Deltaproteobacteria	Desulfuromonadales	Geobacteraceae	Geobacter	-	-	-		-	-	5.54645		0	0.000334222	0.0060721	0.0183055		0	0	0.000593976	0.0043099		0	0.000300959	0.0144606	0.0525323		0	0	0.00311572	0.0101617			M01867_242_000000000_ATWYL_1_2101_7746_11155	.GGG--G-A-A--TT-TT--GC-G-C------AA-T-G-G--GG---------------------------GA-A--A--C-C--C-T-G-A-C-G-C-A---GC-A-----A--C-GCC-G-C-G-T-----G-A-G--T--GA--------------------------T-G--A--A--G-G-CT---------TT-CG-------G-G-T--------C-G-T--A---AA-G-C-TC--------------------------TG-TC-T-A--G-AGG----G--A-A--G---AA-ATGA-T---A-T-T--T-G--G-------------------T--T----------------------------AA---------------------…
Otu0008472	Proteobacteria	Deltaproteobacteria	Desulfuromonadales	Geobacteraceae	Geobacter	-	-	-		-	-	3.34672		0	0	0	0.00349378		0	0	0	0.000491983		0	0	0.000726191	0.0103427		0	0.000305766	0.000656515	0.000679962			M01867_242_000000000_ATWYL_1_1105_9801_11603	.GGG--G-A-A--TT-TT--GC-G-C------AA-T-G-G--GG---------------------------GA-A--A--C-C--C-T-G-A-C-G-C-A---GC-A-----A--C-GCC-G-C-G-T-----G-A-G--T--GA--------------------------T-G--A--A--G-G-CT---------TT-CG-------G-G-T--------C-G-T--A---AA-G-C-TC--------------------------TG-TC-T-A--G-AGG----G--A-A--G---AA-ATGA-T---T-T-T--G-G--G-------------------T--T----------------------------AA---------------------…
Otu0009817	Proteobacteria	Deltaproteobacteria	Myxococcales	Kofleriaceae	Kofleria	-	-	-		-	-	2.40371		0	0.000263251	0	0.000856636		0	0	0.000683251	0.00111083		0.000398181	0.000300959	0.0034349	0.0066175		0	0.000899274	0.00131303	0.000665231			M01867_242_000000000_ATWYL_1_2111_10040_13193	.GGG--G-A-A--TA-TT--GG-G-C------AA-T-G-G--GC---------------------------GC-A--A--G-C--C-T-G-A-C-C-C-A---GC-C-----A--C-GCC-G-C-G-T-----G-A-G--T--GA--------------------------T-G--A--A--G-G-CC---------TT-CG-------G-G-T--------C-G-T--A---AA-G-C-TC--------------------------TG-TG-G-G--G-AGG----G--A-C--G---AA-TCGG-T---A-C-G--G-G----------------------C--T----------------------------AA---------------------…
Otu0002097	Proteobacteria	Deltaproteobacteria	Myxococcales	Phaselicystidaceae	Phaselicystis	-	2.93732	-		3.76603	6.38685	5.4759		0.00038162	0.0018761	0.0104317	0.00783013		0	0	0	0		0.0010562	0.0299956	0.192905	0.0946799		0.00240851	0.00172646	0.00145444	0			M01867_242_000000000_ATWYL_1_1101_12330_4112	.GGG--G-A-A--TC-TT--GC-G-C------AA-T-G-G--GC---------------------------GA-A--A--G-C--C-T-G-A-C-G-C-A---GC-G-----A--C-GCC-G-C-G-T-----G-A-G--C--GA--------------------------T-G--A--A--G-G-CC---------TT-CG-------G-G-T--------T-G-T--A---AA-G-C-TC--------------------------TG-TG-G-G--G-AGG----A--A-A--G---AA-TAAG-G---G-C-A--G-G----------------------C--T----------------------------AA---------------------…
Otu0002423	Proteobacteria	Deltaproteobacteria	Myxococcales	Phaselicystidaceae	Phaselicystis	-	-	-		-	-	2.128		0.00269013	0.00264094	0.00354501	0.00384985		0.00159034	0.000961143	0	0.0020132		0.00707484	0.0239567	0.031885	0.0320326		0.00722269	0.0111056	0.00883204	0.00473027			M01867_242_000000000_ATWYL_1_2106_13130_26487	.GGG--G-A-A--TC-TT--GC-G-C------AA-T-G-G--GC---------------------------GA-A--A--G-C--C-T-G-A-C-G-C-A---GC-G-----A--C-GCC-G-C-G-T-----G-A-G--C--GA--------------------------T-G--A--A--G-G-CC---------TT-CG-------G-G-T--------T-G-T--A---AA-G-C-TC--------------------------TG-TG-G-G--G-AGG----G--A-A--G---AA-TAAG-G---G-C-A--G-G----------------------T--T----------------------------AA---------------------…
Otu0002817	Proteobacteria	Deltaproteobacteria	Myxococcales	Phaselicystidaceae	Phaselicystis	-	-	3.93723		-	2.21307	3.54604		0.00116988	0.00213935	0.0037141	0.0313567		0.000929103	0	0	0		0.00864744	0.015949	0.0448076	0.106202		0.010188	0.000575487	0	0			M01867_242_000000000_ATWYL_1_2109_16857_19203	.GGG--G-A-A--TC-TT--GC-G-C------AA-T-G-G--GC---------------------------GA-A--A--G-C--C-T-G-A-C-G-C-A---GC-G-----A--C-GCC-G-C-G-T-----G-A-G--C--GA--------------------------T-G--A--A--G-G-CC---------TT-CG-------G-G-T--------T-G-T--A---AA-G-C-TC--------------------------TG-TG-G-G--G-AGA----G--A-A--G---AA-TAAG-G---C-G-G--T-G----------------------C--T----------------------------AA---------------------…
Otu0003609	Proteobacteria	Deltaproteobacteria	Myxococcales	Phaselicystidaceae	Phaselicystis	-	-	-		4.25253	4.80625	6.32351		0	0	0.00140291	0.00350839		0.000336069	0	0	0		0	0.0220104	0.0334326	0.0909427		0.00213763	0.00384997	0.00329282	0.00216968			M01867_242_000000000_ATWYL_1_1104_20480_16709	.GGG--G-A-A--TC-TT--GC-G-C------AA-T-G-G--GC---------------------------GA-A--A--G-C--C-T-G-A-C-G-C-A---GC-G-----A--C-GCC-G-C-G-T-----G-A-G--C--GA--------------------------T-G--A--A--G-G-CC---------TT-CG-------G-G-T--------T-G-T--A---AA-G-C-TC--------------------------TG-TG-G-G--G-AGG----G--A-C--G---AA-TAAG-G---C-C-A--G-G----------------------C--T----------------------------AA---------------------…
Otu0009301	Proteobacteria	Deltaproteobacteria	Myxococcales	Phaselicystidaceae	Phaselicystis	-	-	-		2.49639	4.30263	2.76561		0	0.000334222	0.000416412	0.00166066		0	0	0	0		0.000338657	0.00739312	0.0305148	0.00922239		0.00178562	0.000282127	0	0			M01867_242_000000000_ATWYL_1_1113_10996_3637	.GGG--G-A-A--TC-TT--GC-G-C------AA-T-G-G--GC---------------------------GA-A--A--G-C--C-T-G-A-C-G-C-A---GC-G-----A--C-GCC-G-C-G-T-----G-A-G--C--GA--------------------------T-G--A--A--G-G-CC---------CT-CG-------G-G-T--------T-G-T--A---AA-G-C-TC--------------------------TG-TG-G-G--G-AGA----G--A-C--G---AA-TAAG-G---C-T-C--A-G----------------------T--T----------------------------AA---------------------…
Otu0016167	Proteobacteria	Deltaproteobacteria	Myxococcales	Phaselicystidaceae	Phaselicystis	-	-	-		-	-	2.72345		0.00038162	0	0	0.00179512		0	0.000294103	0	0		0.0010562	0.000989497	0.00189932	0.0127458		0.000298231	0.00115215	0	0.000981498			M01867_242_000000000_ATWYL_1_2101_24746_5280	.GGG--G-A-A--TC-TT--GC-G-C------AA-T-G-G--GC---------------------------GA-A--A--G-C--C-T-G-A-C-G-C-A---GC-G-----A--C-GCC-G-C-G-T-----G-G-G--T--GA--------------------------T-G--A--A--G-G-CC---------TT-CG-------G-G-T--------T-G-T--A---AA-G-C-CC--------------------------TG-TG-G-G--G-AGG----G--A-C--G---AA-TAAG-T---G-T-C--G-G----------------------T--C----------------------------AA---------------------…
Otu0002828	Proteobacteria	Deltaproteobacteria	Myxococcales	Polyangiaceae	unclassified	-	-	3.33996		-	6.40817	6.21215		0.000406638	0.000263251	0.00862673	0.0132968		0	0	0	0		0.000677314	0	0.164553	0.133481		0	0	0	0			M01867_242_000000000_ATWYL_1_1105_9701_3678	.GGG--G-A-A--TC-TT--GC-A-C------AA-T-G-G--GG---------------------------GC-A--A--C-C--C-T-G-A-T-G-C-A---GC-G-----A--T-GCC-G-C-G-T-----G-A-G--C--GA--------------------------T-G--A--A--G-G-CC---------TT-CG-------G-G-T--------T-G-T--A---AA-G-C-TC--------------------------TG-TT-G-A--G-AGT----G--A-A--G---AA-TAAG-T---G-T-A--T-T----------------------C--G----------------------------AA---------------------…
Otu0002051	Proteobacteria	Deltaproteobacteria	Myxococcales	unclassified	unclassified	-	-	-		-	2.7105	6.27792		0	0	0	0.00470649		0	0	0	0		0.0010755	0.00111085	0.0141275	0.166681		0	0.000305766	0.000396816	0.000617804			M01867_242_000000000_ATWYL_1_1102_11871_9332	.GGG--G-A-A--TC-TT--GC-G-C------AA-T-G-G--GC---------------------------GA-A--A--G-C--C-T-G-A-C-G-C-A---GC-G-----A--C-GCC-G-C-G-T-----G-A-G--C--GA--------------------------T-G--A--A--G-G-CC---------CT-CG-------G-G-T--------T-G-T--A---AA-G-C-TC--------------------------TG-TG-G-G--G-AGA----G--A-A--G---AA-TAAG-A---G-T-A--G-G----------------------C--T----------------------------AA---------------------…
Otu0004900	Proteobacteria	Deltaproteobacteria	Myxococcales	unclassified	unclassified	-	-	-		2.88747	4.46893	2.82518		0.000813276	0.00155459	0.00542547	0.00603501		0.000325165	0.000294103	0	0		0.00101597	0.0154935	0.0503117	0.0142409		0.002484	0.00230991	0.00136159	0			M01867_242_000000000_ATWYL_1_1104_8595_23718	.GGG--G-A-A--TC-TT--GC-G-C------AA-T-G-G--GC---------------------------GA-A--A--G-C--C-T-G-A-C-G-C-A---GC-G-----A--C-GCC-G-C-G-T-----G-A-G--C--GA--------------------------T-G--A--A--G-G-CC---------CT-CG-------G-G-T--------T-G-T--A---AA-G-C-TC--------------------------TG-TG-G-G--G-AGG----G--A-C--G---AA-TAAG-G---T-G-A--A-G----------------------C--T----------------------------AA---------------------…
Otu0005849	Proteobacteria	Deltaproteobacteria	Myxococcales	unclassified	unclassified	-	-	-		2.59882	4.34395	4.53054		0	0.000610184	0.00135609	0.00351368		0.000267869	0	0	0		0.000338657	0.00849437	0.0313361	0.0332984		0.000621941	0.000851998	0.000303975	0			M01867_242_000000000_ATWYL_1_1102_18913_17238	.GGG--G-A-A--TC-TT--GC-G-C------AA-T-G-G--GC---------------------------GA-A--A--G-C--C-T-G-A-C-G-C-A---GC-G-----A--C-GCC-G-C-G-T-----G-A-G--C--GA--------------------------T-G--A--A--G-G-CC---------CT-CG-------G-G-T--------T-G-T--A---AA-G-C-TC--------------------------TG-TG-G-G--G-AGG----G--A-C--G---AA-TAAG-G---T-G-A--A-G----------------------C--T----------------------------AA---------------------…
Otu0011616	Proteobacteria	Deltaproteobacteria	Myxococcales	unclassified	unclassified	-	-	2.70606		-	-	4.93101		0.00038162	0.000346933	0.00036959	0.00801721		0	0	0	0		0	0	0.00230129	0.0338428		0	0	0	0			M01867_242_000000000_ATWYL_1_2109_15884_12554	.GGG--G-A-A--TC-TT--GC-G-C------AA-T-G-G--GC---------------------------GA-A--A--G-C--C-T-G-A-C-G-C-A---GC-G-----A--C-GCC-G-C-G-T-----G-G-G--T--GA--------------------------T-G--A--A--G-G-CC---------TT-CG-------G-G-T--------T-G-T--A---AA-G-C-CC--------------------------TG-TG-G-G--A-GGG----G--A-C--G---AA-TAAG-G---G-T-T--G-G----------------------A--G----------------------------AA---------------------…
Otu0019478	Proteobacteria	Deltaproteobacteria	Myxococcales	unclassified	unclassified	-	-	-		-	-	2.77186		0	0	0	0.000856636		0	0	0	0		0.000338657	0.00024109	0	0.00925126		0	0	0	0			M01867_242_000000000_ATWYL_1_1107_27099_14177	.GGG--G-A-A--TC-TT--GC-G-C------AA-T-G-G--GC---------------------------GA-A--A--G-C--C-T-G-A-C-G-C-A---GC-G-----A--C-GCC-G-C-G-T-----G-A-G--C--GA--------------------------T-G--A--A--G-G-CC---------CT-CG-------G-G-T--------T-G-T--A---AA-G-C-TC--------------------------TG-TG-G-G--G-AGA----G--A-A--G---AA-TAAG-A---G-T-A--G-G----------------------C--T----------------------------AA---------------------…
Otu0008641	Proteobacteria	Deltaproteobacteria	Syntrophorhabdaceae	Syntrophorhabdus	unclassified	-	-	-		-	-	2.192		0.000406638	0.000526501	0.000678046	0.00146299		0	0.000629317	0.00150414	0.000410378		0.000677314	0.00276213	0.0019157	0.00747911		0.000919231	0.00231553	0.00100477	0.00104366			M01867_242_000000000_ATWYL_1_2114_21236_20914	.GGG--G-A-A--TA-TT--GG-G-C------AA-T-G-G--GC---------------------------GA-A--A--G-C--C-T-G-A-C-C-C-A---GC-G-----A--C-GCC-G-T-G-T-----G-G-G--C--GA--------------------------T-G--A--A--G-G-CC---------TT-CG-------G-G-T--------T-G-T--A---AA-G-C-CC--------------------------TG-TG-A-G--G-TGG----G--A-A--G---AA-GGGC-T---C-A-G--A-G--G-------------------T--T----------------------------AA---------------------…
Otu0002177	Proteobacteria	Deltaproteobacteria	unclassified	unclassified	unclassified	-	6.3429	5.45402		-	5.45993	4.51113		0	0	0.0928394	0.0480541		0	0	0	0		0	0	0.0536002	0.0251278		0	0	0	0			M01867_242_000000000_ATWYL_1_1101_16163_17034	.......................................................................TA-G--G--G-A--A-T-T-T-T-G-C-G---CA-A-----T--G-GGC-G-A-A-A-----G-C-C--T--GA--------------------------C-G--C--A----G--C---------AA-CG-------C-C-G--------C-G-T--G---AA---C-GA--------------------------TG-AC-G-C--C-TTT----C--G-G--G---GT-GTAA-A---G-T-T--C-T--G-------------------T--C----------------------------AG---------------------…
Otu0004082	Proteobacteria	Deltaproteobacteria	unclassified	unclassified	unclassified	-	5.2853	4.65439		-	4.26382	3.5202		0.000300335	0.000526501	0.0568151	0.0348364		0.000986399	0.000885696	0.000296988	0.000902361		0	0	0.0226031	0.0120373		0	0.000282127	0	0			M01867_242_000000000_ATWYL_1_1109_14247_22972	.AGG--G-A-A--TT-TT--GC-G-C------AA-T-G-G--GC---------------------------GA-A--A--G-C--C-T-G-A-C-G-C-A---GC-A-----A--C-GCC-G-C-G-T-----G-A-A--C--GA--------------------------T-T--A--A--G-C-TT---------TT-CG-------G-A-G--------T-G-T--A---AA-G-T-TC--------------------------TG-TC-A-G--T-GGG----G--A-C--G----A--A-A-------C-------------------------------------------------------------T----------------------…
Otu0010548	Proteobacteria	Deltaproteobacteria	unclassified	unclassified	unclassified	-	2.38648	-		-	-	-		0.00106357	0.00155459	0.0102626	0.0153508		0.000661234	0.000295797	0	0.000350228		0	0	0.00420061	0.00372512		0	0	0	0.000301536			M01867_242_000000000_ATWYL_1_1103_10751_23753	.......................................................................TA-G--G--G-A--A-T-T-T-T-G-C-G---CA-A-----T--G-GGC-G-A-A-A-----G-C-C--T--GA--------------------------C-G--C--A--G-C-AA---------CG-CC-------G-C-G--------T-G-A--A---TG-A-T-TA--------------------------AG-CC-C-C--T-CGG----G--G-T--G---TA-AAGT-----T-C-T----G----------------------T--C----------------------------AG---------------------…
Otu0000567	Proteobacteria	Epsilonproteobacteria	Campylobacterales	Campylobacteraceae	Sulfurospirillum	-	-	4.14338		-	-	-		0	0.00136231	0.00747611	0.0179074		0	0	0.000296988	0.00244503		0	0.000688538	0.00653595	0.00643507		0	0	0.00035254	0.0368496			M01867_242_000000000_ATWYL_1_1112_13329_5236	.GGG--G-A-A--TA-TT--GC-A-C------AA-T-G-G--AG---------------------------GA-A--A--C-T--C-T-G-A-T-G-C-A---GC-A-----A--C-GCC-G-C-G-T-----G-G-A--G--GA--------------------------T-G--A--C--G-C-AT---------TT-CG-------G-T-G--------T-G-T--A---AA-C-T-CC--------------------------TT-TT-A-T--A-AGG----G--A-A--G---A----------------------------------------------T----------------------------AA---------------------…
Otu0000447	Proteobacteria	Gammaproteobacteria	Methylococcales	Methylococcaceae	Methylobacter	4.53628	-	-		-	-	-		0.00476746	0.133267	0.114771	0.0733705		0.0721113	0.00314489	0.0504796	0.0760257		0.00601864	0.00753001	0.00760275	0.00605208		0.00392043	0.00675901	0.00883371	0.00894531			M01867_242_000000000_ATWYL_1_1101_17612_10281	.GGG--G-A-A--TA-TT--GG-A-C------AA-T-G-G--GC---------------------------GC-A--A--G-C--C-T-G-A-T-C-C-A---GC-A-----A--T-ACC-G-C-G-T-----G-T-G--T--GA--------------------------A-G--A--A--G-G-CC---------TG-AG-------G-G-T--------T-G-T--A---AA-G-C-AC--------------------------TT-TC-A-A--T-GGG----G--A-G--G---AA--AAC-C---T-G-C--C-G--G-------------------T--C----------------------------AA---------------------…
Otu0001893	Proteobacteria	unclassified	unclassified	unclassified	unclassified	-	6.25301	3.98246		-	6.48655	-		0	0	0.0865451	0.0169724		0	0	0	0		0.000378883	0.000387579	0.143113	0.00206855		0	0	0	0			M01867_242_000000000_ATWYL_1_1112_17983_16468	.TAG--G-A-A--TA-TT--GG-A-C------AA-T-G-G--GC---------------------------GC-A--A--G-C--C-T-G-A-T-C-C-A---GC-C-----A--T-GCC-G-C-G-T-----G-A-G--T--GA--------------------------T-G--A--A--G-G-CC---------TT-CG-------G-G-T--------T-G-T--A---AA-G-C-TC--------------------------TT-TA-G-C--C-GAC----G--A-A--T---A----------------------------------------------T----------------------------AA---------------------…
Otu0008418	Proteobacteria	unclassified	unclassified	unclassified	unclassified	-	-	-		-	-	2.7832		0.000406638	0.000526501	0.00036959	0.00377329		0	0.000925114	0.000386263	0.000820755		0.000378883	0.00125734	0.00466939	0.00941384		0.00178751	0.00235719	0.000749356	0.00139262			M01867_242_000000000_ATWYL_1_1112_21148_13033	.GGG--G-A-A--TA-TT--GC-G-C------AA-T-G-G--GG---------------------------GA-A--A--C-C--C-T-G-A-C-G-C-A---GC-T-----A--C-GCC-G-C-G-T-----G-G-G--T--GA--------------------------T-G--A--A--G-G-CC---------TT-CG-------G-G-T--------C-G-T--A---AA-G-C-CC--------------------------TG-TC-G-G--G-AGG------------G----A------------C--------------------------------G-----------------------------A---------------------…
Otu0009443	Proteobacteria	unclassified	unclassified	unclassified	unclassified	-	-	-		-	-	3.56867		0.000406638	0	0.000724868	0.00291666		0.000336069	0	0	0		0.00071754	0	0.00380957	0.020676		0.000621941	0	0.000749356	0			M01867_242_000000000_ATWYL_1_1113_17332_16717	.GGG--G-A-A--TC-TT--GC-G-C------AA-T-G-G--GC---------------------------GA-A--A--G-C--C-T-G-A-C-G-C-A---GC-C-----A--C-GCC-G-C-G-T-----G-G-G--T--GA--------------------------T-G--A--A--G-G-CC---------TT-CG-------G-G-T--------C-G-T--A---AA-G-C-CC--------------------------TG-TC-G-G--GAGGGAA--GA-AAGCCTGCAACCGC---------------------------------------A--G-G--------------------------TC---------------------…
Otu0000393	Spirochaetes	Spirochaetia	Spirochaetales	Spirochaetaceae	Spirochaeta	5.93005	7.63726	7.11937		6.322	7.10321	6.9256		0.00038162	0.0891801	0.297334	0.20169		0	0.00133408	0	0		0.000378883	0.122445	0.220588	0.179802		0.00029729	0	0	0.000363695			M01867_242_000000000_ATWYL_1_2102_12025_10645	.TAA--G-A-A--TC-TT--CC-G-C------AA-T-G-G--AC---------------------------GA-A--A--G-T--C-T-G-A-C-G-G-A---GC-G-----A--C-GCC-G-C-G-T-----G-G-G--T--GA--------------------------T-G--A--A--G-G-CG---------GA-AA-------C-G-T--------T-G-T--A---AA-G-C-CC--------------------------TT-TT-A-T--A-GGC----G--A-G--G---AA-TAAG-A---T-C-C--G-G--A-------------------G--G----------------------------GA---------------------…
Otu0001208	Spirochaetes	Spirochaetia	Spirochaetales	Spirochaetaceae	Spirochaeta	-	6.22868	7.92345		-	6.62579	8.26856		0	0.00199741	0.0860624	0.269418		0	0	0	0		0	0.0061306	0.120556	0.353071		0.00029729	0	0	0			M01867_242_000000000_ATWYL_1_2106_12689_17723	.TAA--G-A-A--TC-TT--CC-G-C------AA-T-G-G--GC---------------------------GA-A--A--G-C--C-T-G-A-C-G-G-A---GC-G-----A--T-GCC-G-C-G-T-----G-A-T--C--GA--------------------------T-G--A--A--G-G-TC---------GA-GA-------G-A-T--------T-G-T--A---AA-G-A-TC--------------------------TT-TT-A-C--A-GCT----G--A-G--G---AA-TAAG-T---C-T-G--G-G--A-------------------G--G----------------------------GA---------------------…
Otu0001809	Spirochaetes	Spirochaetia	Spirochaetales	Spirochaetaceae	Spirochaeta	-	5.10275	3.28346		2.90091	5.17903	3.61726		0	0.0055489	0.038713	0.0090189		0	0	0	0		0	0.00829082	0.0437035	0.0131193		0	0.000305766	0.000303975	0			M01867_242_000000000_ATWYL_1_1111_14821_18778	.TAA--G-A-A--TC-TT--CC-G-C------AA-T-G-G--AC---------------------------GA-A--A--G-T--C-T-G-A-C-G-G-A---GC-G-----A--C-GCC-G-C-G-T-----G-G-G--T--GA--------------------------T-G--A--A--G-G-CG---------GA-AA-------C-G-T--------T-G-T--A---AA-G-C-CC--------------------------TT-TT-A-T--A-GGC----G--A-G--G---AA-TAAG-A---C-T-G--G-G--A-------------------G--G----------------------------GA---------------------…
Otu0004046	Spirochaetes	Spirochaetia	Spirochaetales	Spirochaetaceae	Spirochaeta	-	-	-		3.46221	-	-		0	0.0191924	0.00825009	0.00205473		0	0	0	0		0	0.0123997	0.00626405	0.000287275		0	0.000305766	0	0			M01867_242_000000000_ATWYL_1_1106_28931_14708	.TAA--G-A-A--TC-TT--CC-G-C------AA-T-G-G--AC---------------------------GA-A--A--G-T--C-T-G-A-C-G-G-A---GC-G-----A--C-GCC-G-C-G-T-----G-G-G--T--GA--------------------------T-G--A--A--G-G-CG---------GA-AA-------C-G-T--------T-G-T--A---AA-G-C-CC--------------------------TT-TT-G-T--A-GAC----G--A-G--G---AA-TAAG-A---T-C-C--G-G--A-------------------G--G----------------------------GA---------------------…
Otu0005835	Spirochaetes	Spirochaetia	Spirochaetales	Spirochaetaceae	Spirochaeta	-	-	5.45336		-	-	4.29714		0	0	0.0262459	0.0468448		0	0	0.000980239	0		0.00071754	0.000869759	0.0133761	0.0347763		0	0.000305766	0	0			M01867_242_000000000_ATWYL_1_1111_19716_17535	.TAA--G-A-A--TC-TT--CC-G-C------AA-T-G-G--AC---------------------------GA-A--A--G-T--C-T-G-A-C-G-G-A---GC-G-----A--C-GCC-G-C-G-T-----G-G-G--T--GA--------------------------T-G--A--A--G-G-CG---------GA-AA-------C-G-T--------T-G-T--A---AA-G-C-CC--------------------------TT-TT-G-T--A-GAC----G--A-G--G---AA-TAAG-A---T-C-C--G-G--A-------------------G--G----------------------------GA---------------------…
Otu0009381	Spirochaetes	Spirochaetia	Spirochaetales	Spirochaetaceae	Spirochaeta	-	3.47329	2.47118		-	2.28726	-		0	0.00319236	0.0117488	0.00489886		0	0	0	0		0	0.0039061	0.00491588	0.00181014		0	0	0	0			M01867_242_000000000_ATWYL_1_1111_8984_14509	.TAA--G-A-A--TC-TT--CC-G-C------AA-T-G-G--AC---------------------------GA-A--A--G-T--C-T-G-A-C-G-G-A---GC-G-----A--C-GCC-G-C-G-T-----G-G-G--T--GA--------------------------T-G--A--A--G-G-CG---------GA-AA-------C-G-T--------T-G-T--A---AA-G-C-CC--------------------------TT-TT-A-T--A-GGC----G--A-G--G---AA-TAAG-A---T-C-C--G-G--A-------------------G--G----------------------------GA---------------------…
Otu0002565	Spirochaetes	Spirochaetia	Spirochaetales	Spirochaetaceae	Treponema	-	3.59455	5.78303		2.51646	3.68413	5.16071		0	0.000873435	0.0128355	0.0609843		0	0.00033352	0.000683251	0.000491983		0.00071754	0.0100794	0.0241322	0.0640364		0.000971128	0.00120504	0.00096049	0.000632535			M01867_242_000000000_ATWYL_1_1106_21231_24505	.TAA--G-A-A--TA-TT--CC-G-C------AA-T-G-G--AC---------------------------GA-A--A--G-T--C-T-G-A-C-G-G-A---GC-G-----A--C-GCC-G-C-G-T-----G-G-A--T--GA--------------------------G-G--A--A--G-G-CC---------GA-AA-------G-G-T--------T-G-T--A---AA-A-T-CC--------------------------TT-TT-G-T--C-GAC----G--A-A--G---AA-TAAG-G---G-T-G--G-G--A-------------------G--G----------------------------GA---------------------…
Otu0010694	Spirochaetes	Spirochaetia	Spirochaetales	Spirochaetaceae	Treponema	-	-	-		-	-	4.24538		0	0.000346933	0.00152518	0.00325811		0	0	0	0.000410378		0	0.000601918	0.00461896	0.0209053		0.000596463	0	0.00105333	0			M01867_242_000000000_ATWYL_1_2112_10022_7342	.TAA--G-A-A--TA-TT--CC-G-C------AA-T-G-G--AC---------------------------GA-A--A--G-T--C-T-G-A-C-G-G-A---GC-G-----A--C-GCC-G-C-G-T-----G-G-A--T--GA--------------------------C-G--A--A--G-G-CC---------GG-AA-------G-G-T--------T-G-T--A---AA-A-T-CC--------------------------TT-TT-G-C--T-GAG----G--A-A--G---AA-TAAG-G---C-T-G--G-G--A-------------------G--G----------------------------GA---------------------…
Otu0012123	Spirochaetes	Spirochaetia	Spirochaetales	Spirochaetaceae	Treponema	-	-	-		-	-	2.64237		0	0.000334222	0.00140291	0.00251729		0.000336069	0.000294103	0.000386263	0		0	0.000775158	0.00427835	0.00610981		0	0.000305766	0	0			M01867_242_000000000_ATWYL_1_2110_8660_26237	.TAA--G-A-A--TA-TT--CC-G-C------AA-T-G-G--AC---------------------------GA-A--A--G-T--C-T-G-A-C-G-G-A---GC-G-----A--C-GCC-G-C-G-T-----G-G-A--T--GA--------------------------C-G--A--A--G-G-CC---------GA-AA-------G-G-T--------T-G-T--A---AA-A-T-CC--------------------------TT-TT-G-C--T-GGT----G--A-A--G---AA-TAAG-T---C-T-G--G-G--A-------------------G--G----------------------------AA---------------------…
Otu0000818	Spirochaetes	Spirochaetia	Spirochaetales	Spirochaetaceae	unclassified	4.09541	6.70426	4.16808		5.05698	6.32961	3.90995		0	0.0182145	0.118856	0.0189312		0.000267869	0.00033352	0	0		0.000398181	0.0509188	0.12894	0.0209045		0.00029729	0.000875636	0.000303975	0.000727389			M01867_242_000000000_ATWYL_1_1103_27280_18117	.TAA--G-A-A--TC-TT--CC-G-C------AA-T-G-G--AC---------------------------GA-A--A--G-T--C-T-G-A-C-G-G-A---GC-G-----A--C-GCC-G-C-G-T-----G-G-G--T--GA--------------------------T-G--A--A--G-G-CG---------GA-AA-------C-G-T--------T-G-T--A---AA-G-C-CC--------------------------TT-TT-A-T--A-GGC----G--A-G--G---AA-TAAG-A---T-C-C--G-G--A-------------------G--G----------------------------GA---------------------…
Otu0001442	Spirochaetes	Spirochaetia	Spirochaetales	Spirochaetaceae	unclassified	-	6.65898	5.42758		2.59563	6.41442	5.66179		0.000406638	0.00431633	0.15078	0.0619887		0.000267869	0.00033352	0	0		0.000777064	0.0109504	0.168266	0.0914315		0	0.000305766	0	0			M01867_242_000000000_ATWYL_1_1105_5519_24465	.TAA--G-A-A--TC-TT--CC-G-C------AA-T-G-G--AC---------------------------GA-A--A--G-T--C-T-G-A-C-G-G-A---GC-G-----A--C-GCC-G-C-G-T-----G-G-G--T--GA--------------------------T-G--A--A--G-G-CG---------GA-AA-------C-G-T--------T-G-T--A---AA-G-C-CC--------------------------TT-TT-A-T--G-GAC----G--A-G--G---AA-TAAG-A---C-T-G--G-G--A-------------------G--G----------------------------GA---------------------…
Otu0006080	Spirochaetes	Spirochaetia	Spirochaetales	Spirochaetaceae	unclassified	3.49242	3.88791	-		-	3.19643	2.13896		0	0.0115205	0.0160549	0.00365748		0	0	0	0		0	0.0105153	0.0103224	0.00404126		0.00029729	0	0	0			M01867_242_000000000_ATWYL_1_1113_17368_8895	.TAA--G-A-A--TC-TT--CC-G-C------AA-T-G-G--AC---------------------------GA-A--A--G-T--C-T-G-A-C-G-G-A---GC-G-----A--C-GCC-G-C-G-T-----G-G-G--T--GA--------------------------T-G--A--A--G-G-CG---------GA-AA-------C-G-T--------T-G-T--A---AA-G-C-CC--------------------------TT-TT-A-T--A-GGC----G--A-G--G---AA-TAAG-A---T-C-C--G-G--A-------------------G--G----------------------------GA---------------------…
Otu0007269	Spirochaetes	Spirochaetia	Spirochaetales	Spirochaetaceae	unclassified	-	-	4.59398		-	3.47389	5.27816		0	0	0.00183364	0.0265298		0	0	0	0		0	0	0.0127409	0.0430164		0	0	0	0			M01867_242_000000000_ATWYL_1_1103_15520_22090	.TAA--G-A-A--TC-TT--CC-G-C------AA-T-G-G--AC---------------------------GA-A--A--G-T--C-T-G-A-C-G-G-A---GC-G-----A--C-GTC-G-C-G-T-----G-G-G--T--GA--------------------------T-G--A--A--G-G-CG---------GA-AA-------C-G-T--------T-G-T--A---AA-G-C-CC--------------------------TT-TT-G-T--G-GAC----G--A-G--G---AA-TAAG-G---C-C-G--G-G--A-------------------G--G----------------------------GA---------------------…
Otu0007422	Spirochaetes	Spirochaetia	Spirochaetales	Spirochaetaceae	unclassified	-	-	3.25128		-	-	3.6851		0	0	0.00194159	0.00920598		0	0.000294103	0	0		0.000338657	0.00252104	0.00697614	0.0178493		0	0.000287743	0.000303975	0			M01867_242_000000000_ATWYL_1_1110_15651_5480	.TAA--G-A-A--TA-TT--CC-G-C------AA-T-G-G--AC---------------------------GA-A--A--G-T--C-T-G-A-C-G-G-A---GC-G-----A--C-GCC-G-C-G-T-----G-G-A--T--GA--------------------------A-G--A--A--G-G-CC---------GA-AA-------G-G-T--------T-G-T--A---AA-A-T-CC--------------------------TT-TT-G-C--T-GAG----G--A-A--G---AA-TAAG-C---G-T-G--G-G--A-------------------G--G----------------------------GA---------------------…
Otu0010126	Spirochaetes	Spirochaetia	Spirochaetales	Spirochaetaceae	unclassified	-	3.8249	-		-	3.93735	-		0	0.00470089	0.0151819	0.00435974		0	0	0	0		0	0.00233345	0.0177926	0.0025184		0	0	0	0			M01867_242_000000000_ATWYL_1_1109_27058_16189	.TAA--G-A-A--TC-TT--CC-G-C------AA-T-G-G--AC---------------------------GA-A--A--G-T--C-T-G-A-C-G-G-A---GC-G-----A--C-GCC-G-C-G-T-----G-G-G--T--GA--------------------------T-G--A--A--G-G-CG---------GA-AA-------C-G-T--------T-G-T--A---AA-G-C-CC--------------------------TT-TT-A-T--A-GGC----G--A-G--G---AA-TAAG-A---C-T-G--G-G--A-------------------G--G----------------------------GA---------------------…
Otu0011631	Spirochaetes	Spirochaetia	Spirochaetales	Spirochaetaceae	unclassified	-	3.24296	-		-	3.3985	-		0	0.000526501	0.00978899	0.00343587		0	0	0	0		0	0.00024109	0.0118712	0.00488345		0	0	0	0			M04041_72_000000000_AUMPE_1_2112_1939_15367	.TAA--G-A-A--TC-TT--CC-G-C------AA-T-G-G--AC---------------------------GA-A--A--G-T--C-T-G-A-C-G-G-A---GC-G-----A--C-GCC-G-C-G-T-----G-G-G--T--GA--------------------------T-G--A--A--G-G-CG---------GA-AA-------C-G-T--------T-G-T--A---AA-G-C-CC--------------------------TT-TT-A-T--G-GAC----G--A-G--G---AA-TAAG-A---C-T-G--G-G--A-------------------G--G----------------------------GA---------------------…
Otu0010074	Spirochaetes	Spirochaetia	Spirochaetales	unclassified	unclassified	-	-	3.32783		-	-	4.93132		0	0	0.00659149	0.00965922		0	0	0	0		0	0.000929628	0.00589842	0.0337548		0	0	0	0			M01867_242_000000000_ATWYL_1_1103_18150_8510	.TAA--G-A-A--TC-TT--CC-G-C------AA-T-G-G--GC---------------------------GA-A--A--G-C--C-T-G-A-C-G-G-A---GC-G-----A--T-GCC-G-C-G-T-----G-A-T--C--GA--------------------------T-G--A--A--G-G-TC---------GA-GC-------G-A-T--------T-G-T--A---AA-G-A-TC--------------------------TT-TT-A-C--A-GCT----G--A-G--G---AA-TAAG-T---C-T-G--G-G--A-------------------G--G----------------------------GA---------------------…
Otu0000425	unclassified	unclassified	unclassified	unclassified	unclassified	-	-	-		-	-	2.03144		0.0591847	0.0554519	0.0628199	0.0167733		0.0394556	0.0414158	0.0668022	0.065962		0.00574113	0.00391247	0.00778553	0.0244093		0.00327019	0.012858	0.0105779	0.00442775			M01867_242_000000000_ATWYL_1_1101_23803_4876	.TAA--G-A-A--TC-TT--CC-G-C------AA-T-G-G--GG---------------------------GA-A--A--C-C--C-T-G-A-C-G-G-A---GC-G-----A--C-GCC-G-C-G-T-----G-G-A--C--GA--------------------------T-G--A--A--G-G-CC---------GC-AA-------G-G-T--------T-G-T--A---AA-G-T-CC--------------------------TT-TT-G-C--A-GGT----G--A-A--G---AA-TAAG-C---C-G-G--G-G--A-------------------GT-G----------------------------GA---------------------…
Otu0000683	unclassified	unclassified	unclassified	unclassified	unclassified	-	5.85637	4.57934		4.17724	5.58878	4.75989		0	0.0124771	0.0659631	0.0248003		0	0	0	0		0	0.0207772	0.0583523	0.0302236		0.000323709	0.000917297	0.000303975	0			M01867_242_000000000_ATWYL_1_1102_3673_10450	.TAA--G-A-A--TC-TT--CC-A-C------AA-T-G-G--AC---------------------------GC-A--A--G-T--C-T-G-A-T-G-G-A---GC-G-----A--C-GCC-G-C-G-T-----G-G-G--T--GA--------------------------T-G--A--A--G-G-CG---------GA-AA-------C-G-T--------T-G-T--A---AA-G-C-CC--------------------------TT-TT-A-T--A-GGC----G--A-G--G---AA-TAAG-A---T-C-C--G-G--A-------------------G--G----------------------------GA---------------------…
Otu0000861	unclassified	unclassified	unclassified	unclassified	unclassified	-	5.61969	8.10107		3.80651	6.07641	8.29606		0	0.00712891	0.0558799	0.30663		0.000267869	0.00221639	0.000593976	0		0.000757765	0.0258488	0.131778	0.573578		0.000944709	0.000893658	0.00324855	0.000934071			M01867_242_000000000_ATWYL_1_1107_13364_13191	.GAG--G-A-A--TA-TT--GG-G-C------AA-T-G-G--AC---------------------------GC-A--A--G-T--C-T-G-A-C-C-C-A---GC-A-----A--C-GCC-G-C-G-T-----G-G-A--G--GA--------------------------T-G--A--A--T-G-CC---------GT-AA-------G-G-T--------T-G-T--A---AA-C-T-CC--------------------------TT-TT-G-G--G-AGA----G--A-T--G---AA-TAAC-T---G-C-G--ATT-------------------------A---------------------------GCA---------------------…
Otu0000908	unclassified	unclassified	unclassified	unclassified	unclassified	2.22827	2.49722	2.81444		-	2.44196	-		0.00748905	0.0387949	0.0467483	0.0558974		0.00904004	0.00868372	0.00792867	0.00792591		0.00665329	0.0382915	0.0403812	0.0384589		0.00237926	0.0111304	0.00651424	0.0101819			M01867_242_000000000_ATWYL_1_1101_11941_9712	.TAA--G-A-A--TC-TT--GC-A-C------AA-T-G-G--GC---------------------------GC-A--A--G-C--C-T-G-A-T-G-C-A---GC-G-----A--C-GCC-G-C-G-T-----G-A-A--T--GA--------------------------T-G--A--A--G-G-CT---------TT-AG-------G-G-T--------T-G-T--A---AA-G-T-TC--------------------------AG-TA-A-G--C-AGG----G--A-A--G---AA-TAAG-C---A-A-G--A-G----------------------G--T----------------------------AA---------------------…
Otu0001250	unclassified	unclassified	unclassified	unclassified	unclassified	7.29964	5.48779	2.95151		7.39676	5.50484	-		0	0.179264	0.0504267	0.00771905		0.000325165	0	0	0		0	0.20067	0.0549053	0.00465402		0.000323709	0.000575487	0	0			M01867_242_000000000_ATWYL_1_1109_23171_23028	.AGG--G-A-A--TA-TT--GC-G-C------AA-T-G-G--AC---------------------------GA-A--A--G-T--C-T-G-A-C-G-C-A---GC-A-----A--C-TCC-G-C-G-T-----G-A-A--G--GA--------------------------T-G--A--A--G-G-TT---------TT-CG-------G-A-T--------C-G-T--A---AA-C-T-TC--------------------------TT-TT-A-T--T-TGG----G--A-A--G---AA-ATCT-C---A-C-A--A----T-A-----------------G--G----------------------------AA---------------------…
Otu0001312	unclassified	unclassified	unclassified	unclassified	unclassified	-	-	-		-	-	2.48964		0.0106171	0.0154241	0.0248173	0.0614154		0.00737553	0.016794	0.00909244	0.023172		0.00304873	0.00761026	0.00855776	0.0202723		0.000298231	0.00237404	0.00136159	0.00237412			M01867_242_000000000_ATWYL_1_1103_25788_11427	.GAG--G-G-A--TT-TT--CG-G-C------AA-T-G-G--GC---------------------------GA-A--A--G-C--C-T-G-A-C-C-G-A---GC-G-----A--C-GCC-G-C-G-T-----G-A-G--C--GA--------------------------A-G--A--A--G-G-CC---------TT-CG-------G-G-T--------C-G-T--A---AA-G-C-TC--------------------------TG-TC-T-A--G-GGG----G--A-A--G---A----------------------------------------------G----------------------------AA---------------------…
Otu0001318	unclassified	unclassified	unclassified	unclassified	unclassified	-	-	5.2378		-	4.68746	7.81453		0	0.000263251	0.00472923	0.0409985		0.000267869	0.000591593	0.000296988	0		0	0.00048218	0.0307019	0.25739		0	0.000305766	0.000396816	0.000301536			M01867_242_000000000_ATWYL_1_2112_23543_13402	.GGG--G-A-A--AC-CC--TG-A-C------GA-C-G-C--GA---------------------------CG-C--C--G-C--G-T-G-A-G-C-G-A---TG-A-----A--G-GCCTT-C-G-G-----GTT-G--T--AA--------------------------A-GC-T--C--T-G-TC---------AC-TA-------G-G-A--------A-G-G--A---AA-G-C-TT-------------------------TGAATGAA-T--A-ATT----C--A-G--T---A----------------------------------------------G----------------------------TT---------------------…
Otu0001684	unclassified	unclassified	unclassified	unclassified	unclassified	-	6.58674	8.24268		-	6.16813	5.37404		0	0.000346933	0.110116	0.342071		0	0	0.000410443	0		0	0	0.0882817	0.0463548		0	0	0	0			M01867_242_000000000_ATWYL_1_2107_6012_11761	.TAA--G-A-A--TC-TT--CC-A-C------AA-T-G-C--AC---------------------------GA-A--A--G-T--G-T-G-A-T-G-G-A---GC-G-----A--C-GCC-G-C-G-T-----G-A-T--G--GA--------------------------T-G--A--A--G-C-CT---------CT-AG-------G-G-G--------T-G-T--A---AA-C-A-TC--------------------------TT-TT-A-T--T-TAG----G--A-A--A---A----------------------------------------------A----------------------------TT---------------------…
Otu0001950	unclassified	unclassified	unclassified	unclassified	unclassified	6.15596	5.68614	4.04068		5.57421	5.43303	3.35825		0	0.0800647	0.0583418	0.0178723		0	0	0	0		0.000398181	0.0728731	0.0682442	0.013837		0	0.000287743	0	0			M01867_242_000000000_ATWYL_1_2114_16244_20799	.AGG--G-A-A--TA-TT--GC-G-C------AA-T-G-G--AC---------------------------GA-A--A--G-T--C-T-G-A-C-G-C-A---GC-A-----A--C-TCC-G-C-G-T-----G-A-A--G--GA--------------------------T-G--A--A--G-G-TT---------TT-CG-------G-A-T--------C-G-T--A---AA-C-T-TC--------------------------TT-TT-A-T--T-TGG----G--A-A--G---AA--ATA-A---T-A-T--AG---T-A-----------------G--G----------------------------TA---------------------…
Otu0002067	unclassified	unclassified	unclassified	unclassified	unclassified	-	-	6.13558		-	-	8.07552		0	0.000693866	0	0.0771624		0.000336069	0	0.000296988	0		0	0.000628669	0.000720731	0.308671		0.00029729	0	0	0			M01867_242_000000000_ATWYL_1_2114_12272_22809	.TAA--G-A-A--TC-TT--GG-A-C------AA-T-G-G--AC---------------------------GA-A--A--G-T--C-T-G-A-T-C-C-A---GC-G-----A--C-GCC-G-C-G-T-----G-A-A--T--GA--------------------------T-G--A--A--G-G-CT---------CT-CG-------G-G-T--------C-G-T--A---AA-A-T-TC--------------------------AC-TA-A-T--C-AGG----G--A-C--G---AA-TAAG-T---C-A-A--A-G----------------------C--T----------------------------AA---------------------…
Otu0002088	unclassified	unclassified	unclassified	unclassified	unclassified	-	6.00311	6.45333		-	6.30889	4.04098		0.0011949	0.00152917	0.141655	0.185194		0.00113968	0.000591593	0.00139068	0.00158136		0	0.000783139	0.096808	0.0174953		0.000596463	0	0.000303975	0			M01867_242_000000000_ATWYL_1_2108_25991_21637	.CGA--G-A-A--TC-TT--CC-A-C------AA-T-G-G--AC---------------------------GA-A--A--G-T--C-T-G-A-T-G-G-A---GC-G-----A--C-GCC-G-C-G-T-----G-A-T--T--GA--------------------------T-G--A--A--GCC-CC---------TT-TG-------G-G-G--------C-G-T--A---AA-G-A-TC--------------------------TT-TT-A-T--G-AGG----G--A-A--G---A----------------------------------------------AG---------------------------TT---------------------…
Otu0002199	unclassified	unclassified	unclassified	unclassified	unclassified	-	4.48375	4.89293		-	6.6119	3.7304		0	0.000334222	0.0248949	0.0317554		0	0	0	0		0.000378883	0.00024109	0.156498	0.0188172		0	0	0	0			M01867_242_000000000_ATWYL_1_1103_16510_16299	.CGA--G-A-A--TA-TT--TT-C-C------AA-T-G-C--GC---------------------------GA-A--A--G-C--G-T-G-A-G-A-A-T---GC-G-----A--C-GCC-G-C-G-T-----G-A-A--G--GA--------------------------T-G--A--A--G-G-CC---------TT-CG-------G-G-T--------C-G-T--A---AA-C-T-TC--------------------------TT-TT-A-T--G-AGG----G--A-A--G---AA--AAGTC---A-G-G--G-G--T-------------------T--A----------------------------AT---------------------…
Otu0002412	unclassified	unclassified	unclassified	unclassified	unclassified	3.40976	-	-		-	-	-		0	0.0111655	0.000678046	0.000332131		0.00520264	0.000294103	0.00270384	0		0.000398181	0.00185127	0	0.00153199		0.00931499	0.00114536	0.00669825	0.00727389			M01867_242_000000000_ATWYL_1_1107_7092_13353	.GAG--G-G-A--TT-TT--GC-G-C------AA-T-G-G--AC---------------------------GA-A--A--G-T--C-T-G-A-C-G-C-A---GC-G-----A--C-ACC-G-C-G-T-----G-A-G--T--GA--------------------------T-G--A--A--G-G-CC---------TT-CG-------G-G-T--------T-G-T--A---AA-G-C-TC--------------------------TG-TC-A-G--A-GGG----G--A-A--G---AG---------------------------------------------T----------------------------AA---------------------…
Otu0002469	unclassified	unclassified	unclassified	unclassified	unclassified	3.10196	-	-		-	-	-		0.000706973	0.0148801	0.00456014	0.00251729		0.00839846	0	0.0050488	0.0163313		0.00191371	0	0	0.000287275		0.00059458	0	0	0.000301536			M01867_242_000000000_ATWYL_1_1102_24599_4738	.CGA--G-A-A--TC-TT--TC-G-C------AA-T-G-G--GG---------------------------GA-A--A--C-C--C-T-G-A-C-G-A-C---GC-G-----A--C-GCC-G-C-G-T-----G-G-A--G--GA--------------------------T-G--A--A--G-G-CC---------TT-CG-------G-G-T--------T-G-T--A---AA-C-T-CC--------------------------TG-TC-A-G--C-AGG----G--G-A--G---AA--CAA-G---C-T-G--TCG--A-------------------T--G----------------------------AA---------------------…
Otu0002707	unclassified	unclassified	unclassified	unclassified	unclassified	6.11078	4.43633	-		5.23131	3.51118	-		0	0.0781793	0.0239283	0.00219449		0	0	0	0		0.000736838	0.0709243	0.021372	0.000986413		0.000298231	0	0	0			M01867_242_000000000_ATWYL_1_1112_28259_17141	.AGG--G-A-A--TA-TT--GC-G-C------AA-T-G-G--AC---------------------------GA-A--A--G-T--C-T-G-A-C-G-C-A---GC-A-----A--C-TCC-G-C-G-T-----G-A-A--G--GA--------------------------T-G--A--A--G-G-TT---------TT-CG-------G-A-T--------C-G-T--A---AA-C-T-TC--------------------------TT-TT-A-T--T-TGG----G--A-A--G---AAT-AGC-T---A-T-T--G----TAG-----------------G--T----------------------------AA---------------------…
Otu0002843	unclassified	unclassified	unclassified	unclassified	unclassified	-	-	4.48969		-	4.39849	6.81858		0	0	0.00346678	0.0234425		0	0	0	0		0	0.000628669	0.0249569	0.128545		0	0.000287743	0.00035254	0			M01867_242_000000000_ATWYL_1_1105_14752_15445	.CGA--G-A-A--TC-TT--TC-G-C------AA-T-G-G--GG---------------------------GA-A--A--C-C--C-T-G-A-C-G-A-C---GC-G-----A--C-GCC-G-C-G-T-----G-A-G--C--GA--------------------------T-G--A--A--G-G-CC---------TT-CG-------G-G-T--------T-G-T--A---AA-G-C-TC--------------------------TG-TC-A-C--T-AGG----A--A-G--G---AA--AGC-T---T---T--G-A--A-------------------T--G----------------------------AA---------------------…
Otu0003049	unclassified	unclassified	unclassified	unclassified	unclassified	-	2.62944	4.46275		-	3.99848	5.37081		0.00160798	0.00345611	0.0164141	0.0595658		0.000325165	0.00121752	0.000386263	0.00160282		0.000378883	0.00356404	0.0245539	0.0602629		0.000596463	0	0.00035254	0.000904609			M01867_242_000000000_ATWYL_1_2107_16109_26629	.GAG--G-A-A--TA-TT--GG-T-C------AA-T-G-G--GC---------------------------GC-A--A--G-C--C-T-G-A-A-C-C-A---GC-A-----A--C-GCC-G-C-G-T-----G-A-A--G--GA--------------------------T-G--A--A--A-G-CC---------GT-AA-------G-G-T--------T-G-T--A---AA-C-T-TC--------------------------TT-TT-C-T--A-GGA----G--A-T--G---AA-CGCC-C---T-G-C--A-TA------------------------G---------------------------GAA---------------------…
Otu0003128	unclassified	unclassified	unclassified	unclassified	unclassified	-	-	4.61867		-	2.1468	5.66399		0.000706973	0.000668445	0.00194159	0.0428344		0.000267869	0.000295797	0	0		0.00175281	0.000843008	0.0124222	0.142002		0.000919231	0.000611531	0	0.00102893			M01867_242_000000000_ATWYL_1_1109_9756_16846	.TAA--G-A-A--TC-TT--GG-A-C------AA-T-G-G--AC---------------------------GA-A--A--G-T--C-T-G-A-T-C-C-A---GC-G-----A--C-GCC-G-C-G-T-----G-A-A--T--GA--------------------------T-G--A--A--G-G-CC---------TT-CG-------G-G-T--------C-G-T--A---AA-A-T-TC--------------------------AC-TA-A-T--C-AGG----G--A-C--G---AA-TAAG-T---C-A-A--A-G----------------------C--T----------------------------AA---------------------…
Otu0003503	unclassified	unclassified	unclassified	unclassified	unclassified	-	-	2.56785		-	-	-		0.00128263	0.00749597	0.00308287	0.0131664		0.00205787	0.00357882	0.00196048	0.00158136		0.000757765	0.00547875	0.00150282	0.00732576		0.000971128	0.00207506	0.00229234	0.00255134			M01867_242_000000000_ATWYL_1_1101_7554_8748	.TAA--G-A-A--TC-TT--GC-A-C------AA-T-G-G--GC---------------------------GC-A--A--G-C--C-T-G-A-T-G-C-A---GC-G-----A--C-GCC-G-C-G-T-----G-A-A--T--GA--------------------------T-G--A--A--G-G-CT---------TT-AG-------G-G-T--------T-G-T--A---AA-G-T-TC--------------------------AG-TA-A-G--C-AGG----G--A-A--G---AA-TAAG-C---G-T-G--G-G----------------------G--T----------------------------AA---------------------…
Otu0003585	unclassified	unclassified	unclassified	unclassified	unclassified	-	-	2.87313		-	3.56288	4.30828		0.00185183	0.00744615	0.010234	0.018802		0.00240485	0.0014756	0.00278136	0.00166297		0.000338657	0.00733325	0.0176917	0.0282694		0.00178562	0.00148717	0.00105333	0.000316268			M01867_242_000000000_ATWYL_1_2107_6419_14493	.GGG--G-A-A--TC-TT--CC-G-C------AA-T-G-G--AC---------------------------GC-A--A--G-T--C-T-G-A-C-G-G-A---GC-G-----A--C-GCC-G-C-G-T-----G-G-A--T--GA--------------------------T-G--A--A--G-G-CC---------TT-CG-------G-G-T--------T-G-T--A---AA-G-T-CC--------------------------TT-TC-G-A--A-TGG----G--A----A---TA--AGT-G---C-A-A--T-A--G-A-----------------C--G----------------------------AA---------------------…
Otu0003898	unclassified	unclassified	unclassified	unclassified	unclassified	-	-	-		-	2.71976	4.3079		0.00038162	0.0019847	0.00459265	0.0123969		0	0	0.000386263	0.00324433		0.0015139	0.00464814	0.0165854	0.0484079		0.00151569	0.00289101	0.00175412	0.00202516			M01867_242_000000000_ATWYL_1_1108_7762_15344	.......................................................................TA-G--G--G-A--A-T-T-T-T-G-C-G---CA-A-----T--G-GGC-G-A-A-A-----G-C-C--T--GA--------------------------C-G--C--A--GCG-AC---------GC-CG-------C-G-T--------G-G-G--T---GA---C-GA--------------------------AA-TC-T-T--T-CGG----G--A-T--GT--AA-AACC-C---T-T-T--T-A--G-------------------C--A----------------------------GG---------------------…
Otu0004053	unclassified	unclassified	unclassified	unclassified	unclassified	-	-	-		-	-	2.19761		0.0041918	0.00454246	0.00497655	0.00342654		0.00352272	0.00558163	0.00594899	0.00651011		0.000338657	0.000783139	0.000793009	0.00583166		0.000595521	0.000287743	0.000396816	0.000363695			M01867_242_000000000_ATWYL_1_1105_16371_23314	.CGA--G-G-A--TC-AT--TC-G-C------AA-T-G-G--GC---------------------------GA-A--A--G-C--C-T-G-A-C-G-G-T---GC-G-----A--C-GCC-G-C-G-T-----G-C-A--G--GA--------------------------T-G--A--A--G-G-CC---------TT-CG-------G-G-T--------C-G-T--A---AA-C-T-GC--------------------------TG-TC-A-T--G-AGG----G--A-G--C---AA-AGAA-C---A-G-G--G-T--G-------------------T--G----------------------------AA---------------------…
Otu0004115	unclassified	unclassified	unclassified	unclassified	unclassified	-	-	2.63515		-	2.0797	4.2566		0.000982291	0.000526501	0.00251168	0.0114584		0.000267869	0.00121752	0.000772526	0.00195305		0.00261195	0.00652175	0.014926	0.0660672		0.00307952	0.00371376	0.00145015	0.00426023			M01867_242_000000000_ATWYL_1_2111_26656_12987	.AGG--G-A-A--TT-TT--GC-G-C------AA-T-G-G--GC---------------------------GA-A--A--G-C--C-T-G-A-C-G-C-A---GC-A-----A--C-TCC-G-C-G-T-----G-A-G--G--GA--------------------------T-G--A--A--G-G-TC---------TT-CG-------G-A-T--------T-G-T--A---AA-C-C-TC--------------------------TG-TT-G-G--G-TGG----G--A-A--G---AA-CAGG-A---T-G-T--G-T--G-------------------A--T----------------------------AA---------------------…
Otu0004198	unclassified	unclassified	unclassified	unclassified	unclassified	-	-	4.79105		-	-	7.20915		0	0	0	0.0297253		0	0	0	0		0	0	0	0.168723		0	0	0.000396816	0			M01867_242_000000000_ATWYL_1_1101_22948_11068	.TAA--G-A-A--TC-TT--GG-A-C------AA-T-G-G--AC---------------------------GC-A--A--G-T--C-T-G-A-T-C-C-A---GC-G-----A--C-GCC-G-C-G-T-----G-A-A--T--GA--------------------------T-G--A--A--G-G-CC---------TT-CG-------G-G-T--------C-G-T--A---AA-A-T-TC--------------------------AC-TA-A-T--C-AGG----G--A-C--G---AA-TAAG-C-----A-C--G-G--G-------------------G--A----------------------------AA---------------------…
Otu0004370	unclassified	unclassified	unclassified	unclassified	unclassified	5.47107	5.40572	-		4.53124	4.33589	-		0	0.0491578	0.0480353	0.000664262		0	0	0	0		0	0.0267014	0.0237487	0.000411863		0	0	0.00035254	0			M01867_242_000000000_ATWYL_1_1112_7638_20779	.AGG--G-A-A--TA-TT--GC-G-C------AA-T-G-G--AC---------------------------GA-A--A--G-T--C-T-G-A-C-G-C-A---GC-A-----A--C-TCC-G-C-G-T-----G-A-A--G--GA--------------------------T-G--A--A--G-G-TT---------CT-CG-------G-A-T--------C-G-T--A---AA-C-T-TC--------------------------TT-TT-A-T--T-TGG----G--A-A--G---AA--ATG-C---TAT-T--G----T-A-----------------G--G----------------------------AA---------------------…
Otu0004445	unclassified	unclassified	unclassified	unclassified	unclassified	-	-	-		-	-	2.62126		0.00212715	0.0029169	0.00396142	0.0128868		0.00224067	0.00302325	0.00311428	0.00238488		0.00117524	0.00227359	0.00427835	0.0120177		0.000944709	0.00263252	0.00135731	0.000665231			M01867_242_000000000_ATWYL_1_2112_20733_8470	.AAG--G-G-A--TA-TT-GCG-A-C------AA-T-G-G--AC---------------------------GC-A--A--G-T--C-T-G-A-C-G-C-A---GC-A-----A--C-GCC-G-C-G-T-----G-A-G--G--GA--------------------------T-G--A--C--G-G-CT---------TT-CG-------G-G-T--------T-G-T--A---AA-C-C-TC--------------------------TT-TT-C-G--G-TGG----G--A-A--G---A----------------------------------------------G----------------------------AC---------------------…
Otu0004762	unclassified	unclassified	unclassified	unclassified	unclassified	-	-	-		-	-	3.71046		0.00128263	0.00129134	0.00129496	0.00484095		0.00262313	0.00244013	0.00118297	0.00322052		0.00113502	0.00170479	0.000782087	0.0274181		0	0.00113974	0.00266605	0.00135992			M01867_242_000000000_ATWYL_1_1107_20234_18174	.TTC--G-A-A--TT-TT--TC-G-C------AA-T-G-G--GC---------------------------GA-A--A--G-C--C-T-G-A-C-G-G-A---GC-G-----A--C-GCC-G-C-G-T-----G-G-G--G--GA--------------------------T-G--A--A--G-G-TC---------TT-CG-------G-A-T--------T-G-T--A---AA-C-C-CC--------------------------TG-TC-A-G--C-TGG----G--A-A--C---AA-GGTC-T-----C-G--T-G--G-------------------T--G----------------------------AA---------------------…
Otu0004791	unclassified	unclassified	unclassified	unclassified	unclassified	3.01507	5.06102	3.65253		3.50226	5.05697	3.39972		0	0.00796472	0.0375964	0.0122624		0	0	0	0		0.000338657	0.0168307	0.0517133	0.0147956		0	0	0	0			M01867_242_000000000_ATWYL_1_2112_22257_6619	.AGG--G-A-A--TT-TT--GC-G-C------AA-T-G-G--AC---------------------------GA-A--A--G-T--C-T-G-A-C-G-C-A---GC-A-----A--C-TCC-G-C-G-T-----G-A-G--G--GA--------------------------T-G--A--A--G-G-CT---------TT-CG-------G-G-T--------T-G-T--A---AA-C-C-TC--------------------------TG-TT-G-G--C-AGG----G--A-A--G---AA-A-AG-C---T-T-G--G-T--G---------------------------------------------------AA---------------------…
Otu0005239	unclassified	unclassified	unclassified	unclassified	unclassified	-	-	2.58962		-	-	3.61553		0.000681955	0	0	0.00959073		0.000986399	0	0.00123133	0.000820755		0.00550141	0.00356404	0.020981	0.0750215		0.00186488	0.000611531	0.00206239	0			M01867_242_000000000_ATWYL_1_2106_17826_25580	.TAA--G-A-A--TA-TT--CC-G-C------AA-T-G-G--GA---------------------------GA-A--A--T-C--C-T-G-A-C-G-G-A---GC-G-----A--C-GCC-G-C-G-T-----G-A-A--T--GA--------------------------T-G--A--A--G-G-CA---------GA-AA-------T-G-T--------T-G-T--A---AA-G-T-TC--------------------------TT-TT-A-T--A-CGG----G--A-A--G---AA-TAAG-G---A-T-A--G-G--A-------------------GT-G----------------------------GA---------------------…
Otu0005777	unclassified	unclassified	unclassified	unclassified	unclassified	-	-	2.10059		-	-	-		0.00038162	0.000597473	0.00337702	0.00496609		0.000860903	0.00188795	0.000386263	0		0.00189278	0.00254779	0.00999816	0.0069139		0.000620999	0.00263252	0.00285602	0.00276728			M01867_242_000000000_ATWYL_1_1104_17457_23105	.AAA--G-C-C--TG-AC--GG-A-G------CG-A-C-G--CC---------------------------GC-G--T--G-A--A-T-G-A-T-G-A-A---GT-C-----T--T-TCG-G-G-A-T-----G-T-A--A--AG--------------------------T-T--C--A--A-T-CG---------AC-CG-------G-G-G--------A-A-G--A---AT-G-G-TT--------------------------TG-CA-T-A--CTAAT----A--ATAT-G---C-------------------------------------------G--A----------------------------GC---------------------…
Otu0006034	unclassified	unclassified	unclassified	unclassified	unclassified	-	-	2.67747		-	-	-		0.000788258	0.00183055	0.00516383	0.00961064		0	0.0024041	0.00209811	0.00160282		0	0.00024109	0.00195522	0.0116439		0.000894694	0.00173887	0.000793632	0.000301536			M01867_242_000000000_ATWYL_1_1102_6413_18026	.AAG--G-G-A--TA-TT-GCG-A-C------AA-T-G-G--AC---------------------------GC-A--A--G-T--C-T-G-A-C-G-C-A---GC-A-----A--C-GCC-G-C-G-T-----G-A-G--G--GA--------------------------T-G--A--C--G-G-CT---------TT-CG-------G-G-T--------T-G-T--A---AA-C-C-TC--------------------------TT-TT-C-T--G-TGG----G--A-A--G---A----------------------------------------------G----------------------------AC---------------------…
Otu0006705	unclassified	unclassified	unclassified	unclassified	unclassified	-	-	2.97189		-	-	5.12772		0.000763239	0	0.000616913	0.0127091		0.000336069	0	0.000683251	0		0.000338657	0.000542049	0.000396504	0.0508892		0.000893753	0.000611531	0	0			M01867_242_000000000_ATWYL_1_1105_23043_19878	.CGA--G-A-A--TC-TT--CC-A-C------AA-T-G-C--GC---------------------------GA-A--A--G-C--G-T-G-A-T-G-G-A---GC-G-----A--T-GCC-G-C-G-T-----G-C-A--G--GA--------------------------T-G--A--A--G-G-CC---------TT-CG-------G-G-T--------T-G-T--A---AA-C-T-GC--------------------------TG-TC-A-C--A-GGG----G--A-C--G---AA--------------------------------------------------------------------------TA---------------------…
Otu0007045	unclassified	unclassified	unclassified	unclassified	unclassified	-	-	-		-	2.07683	-		0	0.000346933	0.00115559	0.00383523		0.00152214	0	0.000796706	0		0.0010755	0	0.00875821	0.00547753		0.000323709	0.00146914	0.00035254	0			M01867_242_000000000_ATWYL_1_1111_18893_22128	.TAA--G-A-A--TA-TT--CC-G-C------AA-T-G-G--GA---------------------------GA-T--A--T-C--C-T-G-A-C-G-G-A---GC-G-----A--C-GCC-G-C-G-T-----G-A-A--C--GA--------------------------A-G--A--A--G-G-CA---------GA-AA-------T-G-T--------T-G-T--A---AA-G-T-TC--------------------------TT-TT-G-T--A-CGG----G--A-C--G---AA-TAAA-T---A-T-A--G-T--A-------------------GT-G----------------------------GA---------------------…
Otu0007121	unclassified	unclassified	unclassified	unclassified	unclassified	-	-	4.18395		-	-	-		0	0	0	0.0191102		0	0	0	0		0	0	0	0.00542001		0	0	0	0			M01867_242_000000000_ATWYL_1_2113_7071_14253	.AGG--G-A-A--TT-TT--GC-G-C------AA-T-G-G--GG---------------------------GA-A--A--C-C--C-T-G-A-C-G-C-A---GC-A-----A--C-GCC-G-C-G-T-----G-A-A--T--GA--------------------------C-G--A--A--G-C-CC---------TT-CG-------G-G-G--------T-G-T--A---AA-G-T-TC--------------------------TG-TC---A--G-TGG----G-------G----A-C--------------------G--------------------------------------------------------------------------…
Otu0007125	unclassified	unclassified	unclassified	unclassified	unclassified	-	4.12464	4.61895		-	3.77333	4.06459		0	0.00245294	0.0190717	0.026065		0	0	0	0		0	0.00305672	0.0157058	0.0182154		0	0	0	0			M01867_242_000000000_ATWYL_1_1101_13412_9599	.AGG--G-A-A--TT-TT--GC-G-C------AA-T-G-G--AC---------------------------GA-A--A--G-T--C-T-G-A-C-G-C-A---GC-A-----A--C-TCC-G-C-G-T-----G-A-G--G--GA--------------------------T-G--A--A--G-G-TC---------TT-CG-------G-A-T--------T-G-T--A---AA-C-C-TC--------------------------TG-TTGA-C--A-GGGAAGAAAAGCATGGTGAAG------------------------------------------A--GC---------------------------CA---------------------…
Otu0007508	unclassified	unclassified	unclassified	unclassified	unclassified	-	-	2.88266		-	-	4.70921		0	0	0.00147836	0.00738692		0	0	0	0		0	0.000601918	0.0100309	0.0288349		0	0	0	0.000363695			M01867_242_000000000_ATWYL_1_2109_26187_14772	.TAA--G-A-A--TA-TT--CC-G-C------AA-T-G-G--GA---------------------------GC-A--A--T-C--C-T-G-A-C-G-G-A---GC-G-----A--C-GCC-G-C-G-T-----G-A-A--C--GA--------------------------T-G--A--A--G-G-CA---------GA-AA-------T-G-T--------T-G-T--A---AA-G-T-TC--------------------------TT-TT-T-A--A-CGG----G--A-A--G---AA-TAAG-T---A-TAG--T-G--A-------------------G--A----------------------------GA---------------------…
Otu0007527	unclassified	unclassified	unclassified	unclassified	unclassified	-	-	3.75456		-	-	3.12023		0.000600671	0.000873435	0.00448579	0.0219403		0.000871807	0.00121583	0.0013665	0.000700457		0	0.000688538	0.00151374	0.00878177		0	0.000611531	0.00105333	0.000603073			M01867_242_000000000_ATWYL_1_1110_25267_11259	.GGG--G-A-A--TT-TT--GC-G-C------AA-T-G-G--GC---------------------------GA-A--A--G-C--C-T-G-A-C-G-C-A---GC-G-----A--C-GCC-G-C-G-T-----G-T-G--G--GA--------------------------T-G--A--A--G-G-TC---------TT-CGT------G-A-T--------C-G-T--A---AA-C-C-AC--------------------------TG-TC-A-G--A-GGG----G--A-T--T---AA-ATGT-A---T-G-T--G-G--A-------------------A--T----------------------------AA---------------------…
Otu0007649	unclassified	unclassified	unclassified	unclassified	unclassified	-	3.91791	-		-	2.99443	-		0	0.00631802	0.0163298	0.00484095		0	0	0	0		0	0.00417675	0.00881957	0.00175241		0	0.000287743	0	0			M01867_242_000000000_ATWYL_1_1108_17986_10023	.TAA--G-A-A--TC-TT--CC-G-C------AA-T-G-G--GC---------------------------GA-A--A--G-C--C-T-G-A-C-G-G-A---GC-G-----A--T-GCC-G-C-G-T-----G-A-T--C--GA--------------------------T-G--A--A--G-G-TC---------GA-GA-------G-A-T--------T-G-T--A---AA-G-A-TC--------------------------TT-TT-C-C--A-ACT----G--A-G--G---AA-TAAG-T---G-T-G--G-G--A-------------------G--G----------------------------GA---------------------…
Otu0008269	unclassified	unclassified	unclassified	unclassified	unclassified	2.62587	3.7184	2.35837		3.22964	3.72629	2.23601		0.000300335	0.00782278	0.0185237	0.00634723		0	0	0	0		0	0.0103205	0.0153269	0.00429967		0.000298231	0	0	0			M01867_242_000000000_ATWYL_1_1105_8926_17713	.AGG--G-A-A--TT-TT--GC-G-C------AA-T-G-G--AC---------------------------GA-A--A--G-T--C-T-G-A-C-G-C-A---GC-A-----A--C-TCC-G-C-G-T-----G-T-G--G--GA--------------------------T-G--A--A--G-G-CC---------TT-CG-------G-G-T--------T-G-T--A---AA-C-C-AC--------------------------TG-TT-G-G--G-TGG----G--A-A--G---AA-TCTA-C---G-G-T--G-T--A-------------------G--G----------------------------A----------------------…
Otu0008587	unclassified	unclassified	unclassified	unclassified	unclassified	-	-	-		-	-	2.19601		0.00106357	0.000668445	0.000416412	0.00278622		0.000325165	0.000295797	0.00109369	0		0.000378883	0.000387579	0.0015751	0.00572681		0	0.00086323	0.00096049	0.000603073			M01867_242_000000000_ATWYL_1_2108_17413_21455	.TAA--G-A-A--TC-TT--GG-A-C------AA-T-G-G--AC---------------------------GA-A--A--G-T--C-T-G-A-T-C-C-A---GC-G-----A--C-GCC-G-C-G-T-----G-A-A--C--GA--------------------------T-G--A--A--G-G-TC---------TT-CG-------G-A-T--------T-G-T--A---AA-G-T-TC--------------------------AG-TA-A-G--C-AGG----G-----------AC-GAA--C---A---------------------------------------------------------------C----------------------…
Otu0008653	unclassified	unclassified	unclassified	unclassified	unclassified	-	2.65196	2.14039		-	-	-		0.000681955	0.00868727	0.0103992	0.00642908		0	0	0	0.000350228		0	0.00417675	0.00388184	0.000670271		0.000323709	0	0	0			M01867_242_000000000_ATWYL_1_1109_18266_18624	.TAA--G-A-A--TC-TT--CC-G-C------AA-T-G-G--GC---------------------------GA-A--A--G-C--C-T-G-A-C-G-G-A---GC-G-----A--T-GCC-G-C-G-T-----G-A-T--C--GA--------------------------T-G--A--A--G-G-TC---------GA-GA-------G-A-T--------T-G-T--A---AA-G-A-TC--------------------------TT-TT-C-C--A-ACT----G--A-G--G---AA-TAAG-C---A-T-G--G-G--A-------------------G--G----------------------------GA---------------------…
Otu0009034	unclassified	unclassified	unclassified	unclassified	unclassified	-	-	-		-	3.60174	5.14079		0	0.000597473	0.00231118	0.0070314		0	0	0	0		0	0.00384623	0.0138514	0.0395732		0	0.000287743	0.000303975	0			M01867_242_000000000_ATWYL_1_1114_14033_8528	.AGG--G-A-A--TA-TT--GC-G-C------AA-T-G-G--AC---------------------------GA-A--A--G-T--C-T-G-A-C-G-C-A---GC-A-----A--C-TCC-G-C-G-T-----G-A-A--G--GA--------------------------T-G--A--C--G-G--C---C-----TT-AG-------G-G-T--------T-G-T--A---AA-C-T-TC--------------------------TGTTGAG-T--GGGAAG---A--A-C--C-AGCAG-TGTGC---T-A-A------------------------------T---------------------------CAG---------------------…
Otu0009230	unclassified	unclassified	unclassified	unclassified	unclassified	-	-	2.71105		-	-	3.07197		0.00138893	0.000944406	0.00073918	0.0150614		0.00118607	0.0005899	0	0		0.000796362	0	0.00158602	0.0143353		0.000620999	0.000305766	0	0.000363695			M01867_242_000000000_ATWYL_1_2107_7725_15601	.TAA--G-A-A--TA-TT--CC-G-C------AA-T-G-G--GA---------------------------GA-T--A--T-C--C-T-G-A-C-G-G-A---GC-G-----A--C-GCC-G-C-G-T-----G-A-A--C--GA--------------------------T-G--A--A--G-G-CA---------GA-AA-------T-G-T--------T-G-T--A---AA-G-T-TC--------------------------TT-TT-A-T--A-GGT----G--A-C--G---AA-TAAG-A---GTA-C--T-G--A-------------------G--A----------------------------GA---------------------…
Otu0009578	unclassified	unclassified	unclassified	unclassified	unclassified	3.62273	-	-		3.67101	-	-		0	0.013227	0.00165024	0		0	0	0	0		0	0.0139352	0.00577131	0		0	0	0	0			M01867_242_000000000_ATWYL_1_2112_11172_13889	.AGG--G-A-A--TA-TT--GC-G-C------AA-T-G-G--AC---------------------------GA-A--A--G-T--C-T-G-A-C-G-C-A---GC-A-----A--C-TCC-G-C-G-T-----G-A-A--G--GA--------------------------T-G--A--A--G-G-TT---------TT-CG-------G-A-T--------C-G-T--A---AA-C-T-TC--------------------------TT-TT-A-T--T-TGG----G--A-A--G---AAT-AGC-T---A-T-T--G----TAG-----------------G--T----------------------------AA---------------------…
Otu0009597	unclassified	unclassified	unclassified	unclassified	unclassified	-	3.09273	-		3.40844	3.95378	-		0	0.010013	0.0086152	0.00219449		0	0	0	0		0	0.0119004	0.0179358	0.0011491		0	0.000305766	0	0			M01867_242_000000000_ATWYL_1_2101_12424_9820	.AGG--G-A-A--TA-TT--GC-G-C------AA-T-G-G--AC---------------------------GA-A--A--G-T--C-T-G-A-C-G-C-A---GC-A-----A--C-TCC-G-C-G-T-----G-A-A--G--GA--------------------------T-G--A--A--G-G-TT---------TT-CG-------G-A-T--------C-G-T--A---AA-C-T-TC--------------------------TT-TT-A-T--T-TGG----G--A-A--G---AA-ATAT-C---A-C-A--G----C-A-----------------G--G----------------------------AA---------------------…
Otu0009937	unclassified	unclassified	unclassified	unclassified	unclassified	-	-	-		-	-	2.46794		0.000706973	0.000263251	0.000308456	0.00225239		0	0.000294103	0.00161759	0		0.000398181	0.00024109	0.000659374	0.00707648		0.00029729	0	0.000303975	0			M01867_242_000000000_ATWYL_1_1114_24284_17115	.TAA--G-A-A--TA-TT--CC-G-C------AA-T-G-G--GA---------------------------GA-T--A--T-C--C-T-G-A-C-G-G-A---GC-G-----A--C-GCC-G-C-G-T-----G-A-A--C--GA--------------------------T-G--A--A--G-G-CG---------GA-AA-------C-G-T--------T-G-T--A---AA-G-T-TC--------------------------TT-TT-A-T--A-CGG----G--A-A--G---AATAAAG-A---C-A-C--T-G--A-------------------G--A----------------------------GA---------------------…
Otu0010053	unclassified	unclassified	unclassified	unclassified	unclassified	-	-	3.19545		-	-	3.73458		0	0.000526501	0.00160342	0.00898967		0	0	0.000820887	0		0	0.00116274	0.00434077	0.0138188		0	0.000569871	0.000793632	0			M01867_242_000000000_ATWYL_1_1104_22329_5456	.GGG--G-A-A--TT-TT--GC-G-C------AA-T-G-G--GC---------------------------GA-A--A--G-C--C-T-G-A-C-G-C-A---GC-G-----A--C-GCC-G-C-G-T-----G-A-G--G--GA--------------------------T-G--A--A--G-G-TC---------TT-CGT------G-A-T--------C-G-T--A---AA-C-C-TC--------------------------TG-TC-A-G--G-AAG----G--A-T--T----A-ATGT-A---T-T-T--T-G--G-------------------A--T----------------------------AA---------------------…
Otu0010349	unclassified	unclassified	unclassified	unclassified	unclassified	-	-	-		-	-	2.8363		0.00100731	0	0.00073918	0.0020454		0	0	0.000296988	0		0	0.000387579	0.0019716	0.00659787		0	0.000305766	0	0.000679962			M01867_242_000000000_ATWYL_1_1107_11781_18752	.TAA--G-A-A--TA-TT--CC-G-C------AA-T-G-G--GA---------------------------GA-T--A--T-C--C-T-G-A-C-G-G-A---GC-G-----A--C-GCC-G-C-G-T-----G-A-A--C--GA--------------------------A-G--A--A--G-G-CA---------GA-AA-------T-G-T--------T-G-T--A---AA-G-T-TC--------------------------TT-TT-A-T--A-CGG----G--A-C--G---AA-TAAG-T---A-T-AT-T-G--A-------------------G--A----------------------------GA---------------------…
Otu0011275	unclassified	unclassified	unclassified	unclassified	unclassified	-	-	4.74056		-	-	3.34005		0	0	0.00073918	0.0288447		0.000336069	0	0	0		0	0	0	0.0101027		0	0	0	0.000301536			M01867_242_000000000_ATWYL_1_1102_7373_15929	.CAA--G-A-A--TC-TT--CC-A-C------AA-T-G-G--CC---------------------------GA-A--A--G-G--C-T-G-A-T-G-G-A---GC-G-----A--C-GCC-G-C-G-T-----G-C-A--G--GA--------------------------A-G--A--C--G-C-CC---------TT-CG-------G-G-G--------T-G-T--A---AA-C-T-GC--------------------------TT-TT-C-T--C-AGG----G--A-C--G---AA---------------------------------------------T----------------------------TC---------------------…
Otu0011424	unclassified	unclassified	unclassified	unclassified	unclassified	-	-	-		-	-	2.83169		0.000763239	0.000263251	0	0.000798728		0.00126517	0	0.000410443	0.000410378		0.000736838	0.000300959	0.000720731	0.0120661		0.001242	0.000899274	0.00149871	0.000665231			M01867_242_000000000_ATWYL_1_2106_21086_18514	.TAA--G-A-A--TA-TT--CC-G-C------AA-T-G-G--GA---------------------------GA-A--A--T-C--C-T-G-A-C-G-G-A---GC-G-----A--C-GCC-G-C-G-T-----G-G-A--C--GA--------------------------C-G--A--A--G-G-CA---------GA-AA-------T-G-T--------T-G-T--A---AA-G-T-CC--------------------------TT-TT-A-T--A-TGG----G--A-A--G---AA-TAAG-G---A-T-A--G-T--A-------------------GT-G----------------------------GA---------------------…
Otu0011516	unclassified	unclassified	unclassified	unclassified	unclassified	-	3.24457	-		-	3.31737	-		0.000406638	0.00424587	0.0130581	0.00263714		0	0	0	0		0	0.00577614	0.0111833	0.00270995		0	0	0	0			M01867_242_000000000_ATWYL_1_1102_20685_17724	.AGG--G-A-A--TT-TT--GC-G-C------AA-T-G-G--AC---------------------------GA-A--A--G-T--C-T-G-A-C-G-C-A---GC-A-----A--C-TCC-G-C-G-T-----G-T-G--G--GA--------------------------T-G--A--A--G-G-CC---------TT-CG-------G-G-T--------T-G-T--A---AA-C-C-AC--------------------------TG-TT-G-G--G-TGG----G--A-A--G---AA-CCTG-T---G-T-C--G-C--A-------------------G--G----------------------------A----------------------…
Otu0011780	unclassified	unclassified	unclassified	unclassified	unclassified	-	-	-		-	-	2.4125		0.000300335	0.000263251	0.00426988	0.00398432		0.00113968	0.000885696	0	0.000350228		0	0.000542049	0.00368685	0.0047785		0.00029729	0.000287743	0.000700791	0			M01867_242_000000000_ATWYL_1_1101_11202_5635	.AGG--G-A-A--TT-TT--CC-A-C------AA-T-G-G--GC---------------------------GA-A--A--G-C--C-T-G-A-T-G-G-A---GC-A-----A--C-GCC-G-C-G-T-----G-A-G--G--GA--------------------------T-G--A--A--G-C-AT---------TT-CG-------G-T-G--------T-G-T--A---AA-C-C-TC--------------------------TT-TG-G-A--G-CGG----G--A-A--G---AA-TGCCGTTT-G-G-G--T---------------------------G----------------------------AA---------------------…
Otu0013665	unclassified	unclassified	unclassified	unclassified	unclassified	-	-	2.63374		-	-	-		0.000763239	0.00136231	0.0017725	0.00934574		0.000871807	0.000629317	0.00216321	0.000700457		0	0.000300959	0.00118405	0.00105327		0	0	0.000607951	0.000363695			M01867_242_000000000_ATWYL_1_1106_26508_13816	.CAA--G-A-A--TA-TT--CC-T-C------AA-T-G-G--CC---------------------------GA-A--A--G-G--C-T-G-A-A-G-G-A---GC-G-----A--C-GCC-G-C-G-T-----G-T-A--C--GA--------------------------A-G--A--C--G-C-CC---------TC-CG-------G-G-G--------T-G-T--A---AA-G-T-AC--------------------------TT-TT-A-A--C-TGG----G--A-A--A---A----------------------------------------------AT---------------------------TT---------------------…
Otu0013809	unclassified	unclassified	unclassified	unclassified	unclassified	-	-	-		-	-	3.84352		0	0	0.00036959	0.00810436		0	0	0	0		0	0	0.00145238	0.0156009		0	0	0	0			M01867_242_000000000_ATWYL_1_2113_10912_24269	.AGG--G-A-A--TA-TT--GC-G-C------AA-T-G-G--AC---------------------------GA-A--A--G-T--C-T-G-A-C-G-C-A---GC-A-----A--C-TCC-G-C-G-T-----G-A-A--G--GA--------------------------T-G--A--C--G-G-CC---C-----TC--G-------G-G-T--------T-G-T--A---AA-C-T-TC--------------------------TGTTGAG-T--GGGAAG---A--ACCGGT--ATA--TAA-A---T-A-A------------------------------T----------------------------AA---------------------…
Otu0013850	unclassified	unclassified	unclassified	unclassified	unclassified	-	-	-		-	2.30039	3.42298		0	0.000346933	0.00294241	0.00271899		0.000336069	0	0.000386263	0		0.000398181	0.000783139	0.00678661	0.0150631		0	0	0.000303975	0			M01867_242_000000000_ATWYL_1_2110_20069_17325	.TAA--G-A-A--TA-TT--CC-G-C------AA-T-G-G--GA---------------------------GA-T--A--T-C--C-T-G-A-C-G-G-A---GC-G-----A--C-GCC-G-C-G-T-----G-A-A--C--GA--------------------------A-G--A--A--G-G-CA---------GA-AA-------T-G-T--------T-G-T--A---AA-G-T-TC--------------------------TT-TT-A-T--A-TGG----G--A-A--G---AA-TAAGGT---T-A-G--T-G--A-------------------G--A----------------------------GA---------------------…
Otu0015202	unclassified	unclassified	unclassified	unclassified	unclassified	-	-	-		-	-	-		0	0.000334222	0	0.00192026		0	0	0	0		0.000378883	0.000601918	0.000396504	0.00928013		0	0.00087002	0.000303975	0			M01867_242_000000000_ATWYL_1_1109_13079_27191	.GGG--G-A-A--TC-TT--CC-A-C------AA-T-G-G--GC---------------------------GC-A--A--G-C--C-T-G-A-T-G-G-A---GC-A-----A--C-GCC-G-C-G-T-----G-A-G--T--GA--------------------------T-G--A--A--G-G-CC---------TT-CG-------G-G-T--------T-G-T--A---AA-A-C-TC--------------------------TG-TC-T-TG-CTAGAATA-A--AGCT-GC--AAGGTGA-A---C-------------------------------A--A---------------------------TCT---------------------…
Otu0018174	unclassified	unclassified	unclassified	unclassified	unclassified	-	2.59394	3.6719		-	-	-		0	0	0.00594984	0.0135312		0.000325165	0	0	0		0	0	0.00184343	0.000986413		0	0	0	0			M01867_242_000000000_ATWYL_1_1109_3298_14216	.TAA--G-A-A--TC-TT--CC-A-C------AA-T-G-C--AC---------------------------GA-A--A--G-T--G-T-G-A-T-G-G-A---GC-G-----A--C-GCC-G-C-G-T-----G-A-T--G--GA--------------------------T-G--A--A--G-C-CT---------CT-AG-------G-G-G--------T-G-T--A---AA-C-A-TC--------------------------TT-TT-ATT--T-AGG----A--A-A--A---A----------------------------------------------T----------------------------TT---------------------…
Otu0019281	unclassified	unclassified	unclassified	unclassified	unclassified	-	-	-		-	-	2.49326		0	0	0.00036959	0		0	0	0	0		0	0	0.000391044	0.00521923		0	0	0.00035254	0			M01867_242_000000000_ATWYL_1_1103_13933_27143	.CGA--G-A-A--TC-TT--TC-G-C------AA-T-G-G--GG---------------------------GA-A--A--C-C--C-T-G-A-C-G-A-C---GC-G-----A--C-GCC-G-C-G-T-----G-A-G--C--GA--------------------------T-G--A--A--G-G-CC---------TT-CG-------G-G-T--------T-G-T--A---AA-G-C-TC--------------------------TG-TC-A-C--T-AGG----A--A-G--G---AA--AGC-T---T---T--G-A--A-------------------T--G----------------------------AA---------------------…
Otu0020301	unclassified	unclassified	unclassified	unclassified	unclassified	-	-	-		-	-	2.56974		0	0	0.000308456	0.000524505		0	0.000294103	0	0		0	0	0.000391044	0.00563109		0	0.000287743	0	0.000727389			M01867_242_000000000_ATWYL_1_1114_11596_3022	.AAA--G-C-C--TG-AC--GC-A-G------CA-A-C-G--CC---------------------------GC-G--T--G-A--A-T-G-A-T-G-A-A---GT-T-----C--T-TCG-G-A-A-T-----G-T-A--A--AG--------------------------T-T--C--T--T-T-CA---------GT-GG-------G-A-A--------A-G-A--AC--AA-G-T-CCG-------------------------GG-AG-GAA--A-TGC----C--C-G--G---G----------------------------------------------C----------------------------CC---------------------…
Otu0021846	unclassified	unclassified	unclassified	unclassified	unclassified	-	-	2.56232		-	-	-		0	0	0.00221754	0.0054906		0	0	0	0		0	0	0.0015192	0.00513263		0	0.000305766	0	0			M01867_242_000000000_ATWYL_1_2102_23653_6840	.TAA--G-A-A--TC-TT--CC-G-C------AA-T-G-G--GC---------------------------GA-A--A--G-C--C-T-G-A-C-G-G-A---GC-G-----A--T-ACC-G-C-G-T-----G-A-T--C--GA--------------------------T-G--A--A--G-G-TC---------GA-GA-------G-A-T--------T-G-T--A---AA-G-A-TC--------------------------TT-TT-A-C--A-GCT----G--A-G--G---AA-TAAA-T---C-T-G--G-G--A-------------------G--A----------------------------GA---------------------…
Otu0022246	unclassified	unclassified	unclassified	unclassified	unclassified	-	-	-		-	-	2.56974		0	0	0	0.00211264		0	0	0	0		0	0.000387579	0.000391044	0.00588939		0	0	0	0			M04041_72_000000000_AUMPE_1_2114_20648_18895	.GGG--G-A-A--AC-CC--TG-A-C------GA-C-G-C--GA---------------------------CG-C--C--G-C--G-T-G-A-G-C-G-A---TG-A-----A--G-GCCTT-C-G-G-----GTT-G--T--AA--------------------------A-GC-T--C--T-G-TC---------AC-TA-------G-G-A--------A-G-G--A---AA-G-C-TT-------------------------TGAATGAA-T--A-ATT----C--A-G--T---A----------------------------------------------G----------------------------TT---------------------…
Otu0003550	Verrucomicrobia	Opitutae	Puniceicoccales	Puniceicoccaceae	unclassified	-	-	5.04178		-	-	5.6878		0.000681955	0.000346933	0.00340564	0.0567042		0.00127608	0.000294103	0.00100442	0.000842211		0.000398181	0.00173952	0.00684251	0.0757729		0.00121652	0.000575487	0.00114617	0.000617804			M01867_242_000000000_ATWYL_1_2103_21336_20053	.TTC--G-A-A--TC-AT--CC-A-C------AA-T-G-G--AC---------------------------GC-A--A--G-T--C-T-G-A-T-G-G-T---GC-A-----A--C-GCC-G-C-G-T-----G-G-G--G--GA--------------------------T-G--A--A--G-G-TC---------CT-CG-------G-A-T--------T-G-T--A---AA-C-C-CC--------------------------TG-TC-A-C--C-AAG----G--A-A--CA--AA-ATGG-T---A-T-G--A---------------------------T----------------------------GA---------------------…
Otu0023706	Verrucomicrobia	Opitutae	Puniceicoccales	Puniceicoccaceae	unclassified	-	-	-		-	-	2.49326		0.00038162	0	0	0.00291136		0	0.000295797	0	0		0	0	0	0.00519036		0	0	0	0			M04041_72_000000000_AUMPE_1_2101_15129_14733	.TTC--G-A-A--TC-AT--CC-A-C------AA-T-G-G--AC---------------------------GC-A--A--G-T--C-T-G-A-T-G-G-T---GC-A-----A--C-GCC-G-C-G-T-----G-G-G--G--GA--------------------------T-G--A--A--G-G-TC---------CT-CG-------G-A-T--------T-G-T--A---AA-C-C-CC--------------------------TG-TC-A-C--C-AAG----G--A-A--C---AA--AAT-G-----G-T--A---------------------------T----------------------------GA---------------------…
Otu0003230	Verrucomicrobia	Subdivision3	unclassified	unclassified	unclassified	-	-	-		-	-	2.70507		0.00185183	0.00345662	0.0058716	0.00562632		0.00130066	0.000629317	0	0.0102679		0.000398181	0.00120384	0.00362656	0.00874368		0.0137072	0.00881313	0.000607951	0.000617804			M01867_242_000000000_ATWYL_1_1103_11518_7637	.CGA--G-A-A--TT-TT--TC-A-C------AA-T-G-G--GG---------------------------GA-A--A--C-C--C-T-G-A-T-G-G-A---GC-G-----A--C-GCC-G-C-G-T-----G-G-G--G--GA--------------------------T-G--A--A--T-G-GC---------TT-CG-------G-C-C--------C-G-T--A---AA-C-C-CC--------------------------TG-TC-A-T--T-TGC----G--A-T--C---AA-ACCT-C---A-A-T--A-T----------------------T--T----------------------------AA---------------------…
Otu0016313	Verrucomicrobia	unclassified	unclassified	unclassified	unclassified	-	-	-		-	-	3.0685		0	0.000263251	0	0.003768		0	0	0	0		0	0.00024109	0.000782087	0.00831218		0	0	0	0.000316268			M01867_242_000000000_ATWYL_1_1103_13827_11698	.CGA--G-A-A--TT-TT--TC-A-C------AA-T-G-G--GC---------------------------GA-A--A--G-C--C-T-G-A-T-G-G-A---GT-A-----A--T-GCC-G-C-G-T-----G-G-A--G--GA----------------------------TG-A--A--G-G-CC---------TT-CG-------G-G-T--------C-G-T--A---AA-C-T-CC--------------------------TG-TC-A-C--T-ACA----G--A-A--C---AAG-GGC-T---T-T-T--G-G--G-------------------T--A----------------------------AA---------------------…
