# Supplementary material for: Microbial Succession of Anaerobic Chitin Degradation in Freshwater Sediments
Source: Appl Environ Microbiol. 2019 Aug 29;85(18):e00963-19. doi: 10.1128/AEM.00963-19 (PMC6715849; doi:10.1128/AEM.00963-19)
Supplement: Supplemental file 4 [file AEM.00963-19-sd004.xlsx]

## Sheet: responders GlcNAc
						LogFC value of significantly responding OTUs									Mean relative abundance (%) - 16S rRNA genes											Mean relative abundance (%) - 16S rRNA											Representative sequence
						16S rRNA genes				16S rRNA					with GlcNAc					without GlcNAc						with GlcNAc					without GlcNAc
OTU	Phylum	Class	Order	Family	Genus	7 d	17 d	27 d		7 d	17 d	27 d			Initial sediment	7 d	17 d	27 d		Initial sediment	7 d	17 d	27 d			Initial sediment	7 d	17 d	27 d		Initial sediment	7 d	17 d	27 d			Name	Sequence
Otu0002703	Acidobacteria	Acidobacteria_Gp22	Gp22	unclassified	unclassified	-	-	-		-	2.18281	-			0.0143259	0.0154954	0.00625976	0.0123059		0.00886733	0.00653142	0.0138101	0.00912474			0.00233785	0.00260953	0.0139543	0.00731251		0.00293248	0.00550339	0.0007737	0.0090673			M01867_242_000000000_ATWYL_1_1101_7629_11480	.GAG--G-A-A--TC-TT--GC-G-C------AA-T-G-G--GC---------------------------GA-A--A--G-C--C-T-G-A-C-G-C-A---GC-G-----A--C-GCC-G-C-G-T-----G-G-A--G--GA--------------------------T-G--A--A--G-G-CC---------TT-CG-------G-G-T--------C-G-T--A---AA-C-T-CC--------------------------TG-TC-G-A--G-CGG----G--A-C--G---AA-TGCC-G---G-C-G--G-G--G-T--------------------A----------------------------AA---------------------…
Otu0014689	Acidobacteria	Holophagae	Holophagales	Holophagaceae	Holophaga	-	-	-		-	3.82133	-			0	0.000381615	0.00308222	0.000301073		0	0.000280666	0.000315343	0			0	0.000985945	0.0173246	0.00207582		0	0.000628569	0.0007737	0			M01867_242_000000000_ATWYL_1_1101_14322_22823	.GGG--G-A-A--TA-TT--GC-G-C------AA-T-G-G--GC---------------------------GA-A--A--G-C--C-T-G-A-C-G-C-A---GC-A-----A--C-GCC-G-C-G-T-----G-G-G--T--GA--------------------------T-G--A--A--G-G-TC---------TT-CG-------G-A-T--------T-G-T--A---AA-A-C-CC--------------------------TG-TC-G-T--C-AGG----G--A-C--G---AA--GAT-T---A-T-T--A-G--T-------------------T--T----------------------------AA---------------------…
Otu0005383	Bacteroidetes	Bacteroidia	Bacteroidales	Bacteroidaceae	Anaerorhabdus	-	-	-		-	-	5.99651			0.000325801	0	0.00323372	0.0803452		0	0	0	0.000492995			0	0	0.00344756	0.0250114		0	0	0	0			M01867_242_000000000_ATWYL_1_2102_15853_15111	.AGG--G-A-A--TT-TT--CG-G-C------AA-T-G-G--GC---------------------------GA-A--A--G-C--C-T-G-A-C-C-G-A---GC-A-----A--C-GCC-G-C-G-T-----G-A-G--T--GA--------------------------T-G--A--A--G-G-CC---------TT-CG-------G-G-T--------T-G-T--A---AA-G-C-TC--------------------------TG-TT-G-T--T-AGG----G--A-A--G---AA-TGAT-C---A-G-G--A------------------------T------------------------------AGGAAAT-----------------…
Otu0002701	Bacteroidetes	Bacteroidia	Bacteroidales	Sunxiuqinia	unclassified	-	-	3.25087		-	-	-			0.00106028	0.0086338	0.0120942	0.0164938		0.00116654	0.00235024	0.00339959	0.000806556			0.0046895	0.0156261	0.0259938	0.0161848		0.00434923	0.00733558	0.00899564	0.00719723			M01867_242_000000000_ATWYL_1_1113_19097_5958	.GAG--G-A-A--TA-TT--GG-T-C------AA-T-G-G--GC---------------------------GC-A--A--G-C--C-T-G-A-A-C-C-A---GC-C-----A--T-CCC-G-C-G-T-----G-A-A--G--GA--------------------------T-G--A--A--G-G-TC---C-----TA-TG-------G-A-T--------T-G-T--A---AA-C-T-TC--------------------------TT-TT-A-T--A-CAC----C--A-A--G---AA-AAAC-T---C-C-C--A---------------------------C----------------------------GT---------------------…
Otu0007976	Bacteroidetes	Bacteroidia	Bacteroidales	Sunxiuqinia	unclassified	-	-	3.40955		-	2.72471	-			0	0.00234158	0.00429496	0.00913105		0.000301515	0.000657727	0.000607625	0.000806556			0.00082472	0.00113062	0.0123054	0.00750581		0	0.000657362	0.000366224	0.00164311			M01867_242_000000000_ATWYL_1_1107_22721_4761	.GAG--G-A-A--TA-TT--GG-T-C------AA-T-G-G--GC---------------------------GC-A--A--G-C--C-T-G-A-A-C-C-A---GC-C-----A--T-CCC-G-C-G-T-----G-C-A--G--GA--------------------------T-G--A--A--G-G-CC---C-----TA-TG-------G-G-T--------C-G-T--A---AA-C-T-GC--------------------------TT-TT-A-T--A-CAC----C--A-A--G---AA-AAAT-C---T-C-G--A---------------------------C----------------------------GT---------------------…
Otu0000121	Bacteroidetes	unclassified	unclassified	unclassified	unclassified	-	-	-		3.63536	3.75773	3.71123			0.103296	0.184871	0.315791	0.37955		0.108727	0.149718	0.150835	0.162847			0.016596	0.20814	0.22071	0.213258		0.0173866	0.0486228	0.0351476	0.0466516			M01867_242_000000000_ATWYL_1_1101_19185_12310	.GAG--G-A-A--TA-TT--GG-G-C------AA-T-G-G--GC---------------------------GC-A--A--G-C--C-T-G-A-C-C-C-A---GC-C-----A--T-GCC-G-C-G-T-----G-A-A--G--GA--------------------------T-G--A--A--T-G-CC---C-----TA-TG-------G-G-T--------T-G-T--A---AA-C-T-TC--------------------------TT-TT-G-T--A-CGG----G--A-C--G---AA-ACTC-T---T-G-G--T---------------------------C----------------------------GT---------------------…
Otu0000312	Bacteroidetes	unclassified	unclassified	unclassified	unclassified	-	-	-		3.07837	3.18408	-			0.0585796	0.077569	0.117694	0.150661		0.0638981	0.0691256	0.0757545	0.0832086			0.0088131	0.0792971	0.0837273	0.077947		0.00870761	0.0175589	0.0161908	0.0263388			M01867_242_000000000_ATWYL_1_1101_10372_2681	.GAG--G-A-A--TA-TT--GG-G-C------AA-T-G-G--GC---------------------------GC-A--A--G-C--C-T-G-A-C-C-C-A---GC-C-----A--T-GCC-G-C-G-T-----G-A-A--G--GA--------------------------T-G--A--A--T-G-CC---C-----TA-TG-------G-G-T--------T-G-T--A---AA-C-T-TC--------------------------TT-TT-G-T--A-CGG----G--A-C--G---AA-ACTC-C---T-G-G--T---------------------------C----------------------------GT---------------------…
Otu0000704	Bacteroidetes	unclassified	unclassified	unclassified	unclassified	2.18353	5.4759	7.04431		3.56714	6.19588	7.08873			0.00171084	0.0105023	0.112438	0.322732		0.00179181	0.00161938	0.00218434	0.00167009			0.00082472	0.0242481	0.152816	0.289125		0.00138947	0.00414166	0.00301042	0.00277168			M01867_242_000000000_ATWYL_1_1102_10625_27763	.GAG--G-A-A--TA-TT--GG-T-C------AA-T-G-G--GC---------------------------GC-A--A--G-C--C-T-G-A-A-C-C-A---GC-C-----A--T-CCC-G-C-G-T-----G-C-A--G--GA--------------------------T-G--A--A--G-G-CC---C-----TA-TG-------G-G-T--------C-G-T--A---AA-C-T-GC--------------------------TT-TT-A-T--A-CAC----C--A-A--G---AA-AAAC-A---C-C-C--A---------------------------C----------------------------GT---------------------…
Otu0001780	Bacteroidetes	unclassified	unclassified	unclassified	unclassified	-	2.32987	-		3.1734	3.397	3.40143			0.00396123	0.0148769	0.0221079	0.0233565		0.00453673	0.00927682	0.00289432	0.00777654			0.00133523	0.0221739	0.0253739	0.0250708		0.000712952	0.00255158	0.0045472	0.00389342			M01867_242_000000000_ATWYL_1_1101_15564_26029	.GAG--G-A-A--TA-TT--GG-G-C------AA-T-G-G--GC---------------------------GC-A--A--G-C--C-T-G-A-C-C-C-A---GC-C-----A--T-GCC-G-C-G-T-----G-A-A--G--GA--------------------------T-G--A--A--T-G-CC---C-----TA-TG-------G-G-T--------T-G-T--A---AA-C-T-TC--------------------------TT-TT-G-T--A-TGG----G--A-C--G---AA-ACTC-T---T-G-G--T---------------------------C----------------------------GT---------------------…
Otu0001871	Bacteroidetes	unclassified	unclassified	unclassified	unclassified	-	2.11342	-		-	2.73571	2.23918			0.0023343	0.00565392	0.0123094	0.00729748		0.000745146	0.00311174	0.00257354	0.00223856			0.00483041	0.0174868	0.0363005	0.025275		0.00962087	0.00644668	0.00765262	0.00287432			M01867_242_000000000_ATWYL_1_1110_26335_11435	.GAG--G-A-A--TA-TT--GG-TC-------AA-T-G-G--GC---------------------------GA-G--A--G-C--C-T-G-A-A-C-C-A---GC-C-----A--T-CCC-G-C-G-T-----G-C-A--G--GA--------------------------A-G--A--C--G-G-CC---C-----TA-TG-------G-G-T--------T-G-TA-A---A--C-T-GC--------------------------TT-TT-T-T--A-TGG----G--A-A--G---AA-AAAG-C---T-C-T--A---------------------------C----------------------------GT---------------------…
Otu0002106	Bacteroidetes	unclassified	unclassified	unclassified	unclassified	-	-	-		-	-	3.7977			0.00165456	0.00811496	0.0138838	0.00855832		0.0159616	0.00659202	0.00449954	0.00296964			0.00132603	0.0472723	0.0493986	0.0335319		0.0350335	0.0180318	0.0156739	0.00559401			M01867_242_000000000_ATWYL_1_1107_21409_12231	.GAG--G-A-A--TA-TT--GG-T-C------AA-T-G-G--AC---------------------------GC-A--A--G-T--C-T-G-A-A-C-C-A---GC-C-----A--T-GCC-G-C-G-T-----G-A-A--G--GA--------------------------A-G--A--A--G-G-CC---C-----TA-AG-------G-G-T--------T-G-T--A---AA-C-T-TC--------------------------TT-TT-G-T--A-CGG----G--G-G--T---AA-TTTA-C---G-G-A--T---------------------------C----------------------------GT---------------------…
Otu0002159	Bacteroidetes	unclassified	unclassified	unclassified	unclassified	-	-	-		-	3.95438	-			0.000325283	0.000381615	0.00444147	0		0.000301515	0.000377061	0.000922968	0			0	0.00172933	0.0194233	0.000842379		0	0.00222716	0.00149177	0			M01867_242_000000000_ATWYL_1_1102_10421_20002	.AGG--G-A-A--TA-TT--GG-T-C------AA-T-G-G--AC---------------------------GC-A--A--G-T--C-T-G-A-A-C-C-A---GC-C-----A--T-GCC-G-C-G-T-----G-C-A--G--GA--------------------------T-G--A--A--G-G-CC---T-----TA-TG-------G-G-T--------C-G-T--A---AA-C-T-GC--------------------------TT-TT-G-T--A-CGG----G--A-A--G---AA-ACCC-T---C-G-A--A---------------------------C----------------------------GT---------------------…
Otu0002784	Bacteroidetes	unclassified	unclassified	unclassified	unclassified	-	-	2.77873		2.54812	2.73891	2.9085			0.00198191	0.00386804	0.0150145	0.0175032		0.00196027	0.00359256	0.0044187	0.00171707			0.00165404	0.0160456	0.0182354	0.0201013		0.00109154	0.00318866	0.00229235	0.002359			M01867_242_000000000_ATWYL_1_1101_21102_15467	.GAG--G-A-A--TA-TT--GG-T-C------AA-T-G-G--GC---------------------------GA-G--A--G-C--C-T-G-A-A-C-C-A---GC-C-----A--T-TCC-G-C-G-T-----G-A-A--G--GA--------------------------A-G--A--A--G-G-CC---C-----TA-CG-------G-G-T--------T-G-T--A---AA-C-T-TC--------------------------TT-TT-C-T--G-TAA----G--A-A--G---AA-AAGT-C---C-C-G--A---------------------------C----------------------------GT---------------------…
Otu0003018	Bacteroidetes	unclassified	unclassified	unclassified	unclassified	-	-	-		-	2.15367	-			0.00678967	0.00787945	0.0112418	0.0141666		0.00639984	0.00773057	0.0065108	0.00925779			0.00123938	0.00427205	0.00980241	0.00390283		0.000636183	0.000941226	0.00112555	0.00177213			M04041_72_000000000_AUMPE_1_2108_13801_16694	.GGG--G-A-A--TA-TT--GG-A-C------AA-T-G-G--GC---------------------------GC-A--A--G-C--C-T-G-A-A-C-C-A---GC-C-----A--T-CCC-G-C-G-T-----G-A-A--G--GA--------------------------A-G--A--C--G-G-CG---C-----TA-TG-------C-G-T--------T-G-T--A---AA-C-T-TC--------------------------TT-TT-C-C--A-GAG----G--A-A--T---AA-AATT-T---T-G-T--A---------------------------CG----------------------------A---------------------…
Otu0004457	Bacteroidetes	unclassified	unclassified	unclassified	unclassified	-	-	-		-	-	2.13711			0.000325283	0.000317445	0.00182329	0.00282918		0.00103349	0	0.000630686	0.0011039			0.00123478	0.00468049	0.0067751	0.00937912		0.00449887	0.00255158	0.00416472	0.00110218			M01867_242_000000000_ATWYL_1_2104_7853_14669	.GAG--G-A-A--TA-TT--GG-TC-------AA-T-G-G--GC---------------------------GG-G--A--G-C--C-T-G-A-A-C-C-A---GC-C-----A--T-CCC-G-C-G-T-----G-C-A--G--GA--------------------------A-G--A--C--G-G-CC---C-----TA-TG-------G-G-T--------T-G-TA-A---A--C-T-GC--------------------------TT-TT-T-T--A-TGG----G--A-A--G---AA-AAAG-C---T-C-T--A---------------------------C----------------------------GT---------------------…
Otu0006442	Bacteroidetes	unclassified	unclassified	unclassified	unclassified	-	2.98814	4.33543		-	3.61753	4.38467			0	0	0.00700847	0.0188362		0.000288343	0	0.000315343	0			0	0.000341625	0.0149059	0.0262548		0	0	0	0.000312005			M01867_242_000000000_ATWYL_1_1106_14269_21883	.AAG--G-A-A--TA-TT--GG-T-C------AA-T-G-G--GC---------------------------GC-A--A--G-C--C-T-G-A-A-C-C-A---GC-C-----A--T-GCC-G-C-G-T-----G-A-A--G--GA--------------------------T-G--A--A--G-G-CC---C-----TA-TG-------G-G-T--------T-G-T--A---AA-C-T-TC--------------------------TT-TT-G-T--A-CGG----G--A-A--A---AA-ACCT-C---T-G-G--T---------------------------C----------------------------GT---------------------…
Otu0002933	Candidatus Saccharibacteria	unclassified	unclassified	unclassified	unclassified	-	-	7.73133		-	-	4.65581			0	0	0.00119235	0.209188		0	0	0	0.000492995			0	0	0.000885787	0.0324402		0	0	0	0.000312005			M01867_242_000000000_ATWYL_1_1102_12145_15866	.GAG--G-A-A--TC-TT--CC-A-C------AA-T-G-G--GC---------------------------GA-A--A--G-C--C-T-G-A-T-G-G-A---GC-A-----A--C-GCC-G-C-G-T-----G-C-A--G--GA--------------------------T-G--A--A--G-G-CC---------TT-CG-------G-G-T--------C-G-T--A---AA-C-T-GC--------------------------TT-TT-A-T--C-TGT----G--A-T--G---A----------------------------------------------A----------------------------TA---------------------…
Otu0000209	Chloroflexi	Anaerolineae	Anaerolineales	Anaerolineaceae	unclassified	-	-	-		-	2.79132	3.77611			0.149973	0.114396	0.158648	0.218518		0.137269	0.120726	0.117221	0.105879			0.00809803	0.0217388	0.0576682	0.115596		0.00341902	0.0128155	0.00591334	0.0140393			M01867_242_000000000_ATWYL_1_1101_7807_9648	.AGG--G-A-A--TT-TT--GG-A-C------AA-T-G-G--GC---------------------------GA-A--A--G-C--C-T-G-A-T-C-C-A---GC-A-----A--C-GCC-G-C-G-T-----G-C-G--C--GA--------------------------T-G--A--A--G-G-CC---------TT-CG-------G-G-T--------T-G-T--A---AA-G-C-GC--------------------------TT-TT-A-G--A-GGA----G--A-T--G---A----------------------------------------------G----------------------------AA---------------------…
Otu0001154	Chloroflexi	Anaerolineae	Anaerolineales	Anaerolineaceae	unclassified	-	2.53465	3.06753		-	-	3.15511			0.00135845	0.000970766	0.0119498	0.0170523		0.000301515	0.000561333	0.000292282	0.00125484			0.000414661	0.00182054	0.00671825	0.0137642		0	0.000304145	0.0011668	0.00039509			M01867_242_000000000_ATWYL_1_1107_22854_13120	.AGG--G-A-A--TA-TT--GG-T--------AA-T-C-T--GC---------------------------GA-A--A--G-C--G-G-G-A-A-C-C-A---GC-A-----A--C-GCC-G-C-G-T-----G-T-G--C--GA--------------------------T-G--A--A--G-G-CC---------TT-CG-------G-G-T--------T-G-T--A---AA-G-C-AC--------------------------TT-TT-T-G--G-GGG----G--A-T--G---A----------------------------------------------G----------------------------GT---------------------…
Otu0001284	Chloroflexi	Anaerolineae	Anaerolineales	Anaerolineaceae	unclassified	-	-	3.67887		-	-	-			0.00236141	0.00103494	0.0160659	0.0376315		0.00947589	0.0082313	0.0193057	0.0030004			0.00174529	0.0040751	0.00176252	0.00811946		0.00148962	0.00522359	0.00724139	0.00301214			M01867_242_000000000_ATWYL_1_1101_11344_20412	.AGG--G-A-A--TA-TT--GC-A-C------AA-T-G-G--GC---------------------------GA-A--A--G-C--C-T-G-A-T-G-C-A---GC-A-----A--C-GCC-G-C-G-T-----G-A-G--C--GA--------------------------T-G--A--A--G-G-CC---------TT-CG-------G-G-T--------C-G-T--A---AA-G-C-TC--------------------------TT-TT-C-T--G-GGA----G--A-T--G---A----------------------------------------------G----------------------------AA---------------------…
Otu0002560	Chloroflexi	Anaerolineae	Anaerolineales	Anaerolineaceae	unclassified	-	-	-		-	2.08423	-			0.0117293	0.00694554	0.00770599	0.00851238		0.0116685	0.0108316	0.00811525	0.00915156			0.000414661	0.00177494	0.00597775	0.00433406		0.00157029	0.00263796	0	0.00283717			M01867_242_000000000_ATWYL_1_1101_14577_4544	.AGG--G-A-A--TA-TT--GG-T--------AA-T-C-T--GC---------------------------GA-A--A--G-C--G-G-G-A-A-C-C-A---GC-A-----A--C-GCC-G-C-G-T-----G-T-G--C--GA--------------------------T-G--A--A--G-G-CC---------TT-CG-------G-G-T--------T-G-T--A---AA-G-C-AC--------------------------TT-TT-T-G--A-GGG----G--A-T--G---A----------------------------------------------C----------------------------GA---------------------…
Otu0000433	Cyanobacteria/Chloroplast	Cyanobacteria	Family_II	GpIIa	unclassified	-	-	-		-	2.64119	-			0.00206479	0.0355852	0.0225544	0.0199385		0.027914	0.0209481	0.0204354	0.0303494			0.0121352	0.0056955	0.0800506	0.00463391		0.00745744	0.011442	0.00673204	0.0182631			M01867_242_000000000_ATWYL_1_1101_6314_23380	.GGG--G-A-A--TT-TT--CC-G-C------AA-T-G-G--GC---------------------------GA-A--A--G-C--C-T-G-A-C-G-G-A---GC-A-----A--C-GCC-G-C-G-T-----G-G-G--G--GA--------------------------T-G--A--A--G-G-CC---------TC-TG-------G-G-C--------T-G-T--A---AA-C-C-TC--------------------------TT-TT-C-T--C-AAG----G--A-A--G---A-------------------------------------------A--G----------------------------AC---------------------…
Otu0001438	Cyanobacteria/Chloroplast	Cyanobacteria	Family_II	GpIIa	unclassified	-	-	-		-	-	3.17625			0.0420217	0.0168395	0.0365546	0.00247387		0.0225609	0.0467373	0.0396211	0.0235128			0.00257461	0.00452914	0.00191686	0.0325302		0.00217919	0.00513721	0.00109867	0.00197545			M01867_242_000000000_ATWYL_1_1101_5536_8232	.GGG--G-A-A--TT-TT--CC-G-C------AA-T-G-G--GC---------------------------GA-A--A--G-C--C-T-G-A-C-G-G-A---GC-A-----A--C-GCC-G-C-G-T-----G-A-G--G--GA--------------------------T-G--A--A--G-G-CC---------TC-TG-------G-G-C--------T-G-T--A---AA-C-C-TC--------------------------TT-TT-C-T--C-AAG----G--A-A--G---A-------------------------------------------A--G----------------------------AC---------------------…
Otu0000115	Cyanobacteria/Chloroplast	Cyanobacteria	unclassified	unclassified	unclassified	-	-	-		-	-	6.10117			0.00100451	0.00305907	0.0373542	0.000685807		0.00297152	0.00210021	0.000802224	0.000417523			0.00316257	0.00514239	0.13337	0.288567		0.00619016	0.00574025	0.0977513	0.00316677			M01867_242_000000000_ATWYL_1_1101_23011_15108	.GGG--G-A-A--TT-TT--CC-G-C------AA-T-G-G--GC---------------------------GA-A--A--G-C--C-T-G-A-C-G-G-A---GC-A-----A--T-ACC-G-C-G-T-----G-A-G--G--GA--------------------------G-G--A--A--G-G-CT---------CT-TG-------G-G-T--------C-G-T--A---AA-C-C-TC--------------------------TT-TT-C-T--C-AAG----G-----------A-------------------------------------------A--G---------------------------ATA---------------------…
Otu0003542	Cyanobacteria/Chloroplast	Cyanobacteria	unclassified	unclassified	unclassified	-	-	-		3.39113	-	-			0.00106028	0.00063489	0.000712918	0.0021705		0.000904544	0.00141185	0.00233282	0.00107541			0.00133523	0.025727	0.00216215	0.00213607		0.00134914	0.00378844	0.00309105	0.00124802			M01867_242_000000000_ATWYL_1_2106_24227_19439	.GGG--G-A-A--TT-TT--CC-G-C------AA-T-G-G--GC---------------------------GA-A--A--GCC----T-G-A-C-G-G-A---GC-A-----A--G-ACC-G-C-G-T-----G-A-G--G--GA--------------------------G-G--A--A--G-G-CC---------CT-TG-------G-G-T--------T-G-T--A---AA-C-C-TC--------------------------TT-TT-A-T--T-AAG----G--A-A--G---A-------------------------------------------A--G----------------------------AA---------------------…
Otu0002196	Firmicutes	Clostridia	Clostridiales	Clostridiales_unclassified	unclassified	-	-	4.61496		-	-	-			0.000678708	0.0196098	0.0378283	0.0373466		0.000288343	0.0170465	0.0147476	0.00812086			0	0.0086632	0.00946405	0.00967284		0.000297925	0.0105595	0.00762575	0.00391981			M01867_242_000000000_ATWYL_1_1102_17613_15661	.GGG--G-A-A--TA-TT--GC-A-C------AA-T-G-G--GC---------------------------GC-A--A--G-C--C-T-G-A-T-G-C-A---GC-A-----A--C-GCC-G-C-G-T-----G-A-G--T--GA--------------------------T-G--A--A--G-G-CC---------TT-CG-------G-G-T--------C-G-T--A---AA-A-C-TC--------------------------TG-TC-C-T--A-GGG----G--A-A--GA--A-------------------------------------------A--A----------------------------AA---------------------…
Otu0000341	Firmicutes	Clostridia	Clostridiales	Ruminococcaceae	Saccharofermentans	3.0594	6.28799	8.59281		-	4.74102	7.18097			0.00230719	0.0253232	0.245457	1.16856		0.00103349	0.00452359	0.00466563	0.00461351			0.00041006	0.00726882	0.0448084	0.251126		0.000297925	0.00257186	0.000786201	0.00209294			M01867_242_000000000_ATWYL_1_2114_21475_18352	.GGG--G-A-A--TA-TT--GG-G-C------AA-T-G-G--GC---------------------------GC-A--A--G-C--C-T-G-A-C-C-C-A---GC-A-----A--C-GCC-G-C-G-T-----G-A-A--G--GA--------------------------C-G--A--A--G-G-CC---------TT-CG-------G-G-T--------T-G-T--A---AA-C-T-TC--------------------------TT-TG-A-T--C-AGG----G--A-C--G-----------------------------------------------A--A----------------------------TA---------------------…
Otu0000349	Firmicutes	Clostridia	Clostridiales	Ruminococcaceae	Saccharofermentans	-	4.60312	6.49854		-	3.73284	5.20056			0.0040467	0.0528254	0.112995	0.405519		0.0039655	0.0177275	0.0159659	0.0114633			0.00092057	0.0132993	0.0265187	0.076848		0.0032304	0.00547992	0.00310543	0.00619847			M01867_242_000000000_ATWYL_1_1105_27639_21195	.GGG--G-A-A--TA-TT--GG-G-C------AA-T-G-G--GC---------------------------GC-A--A--G-C--C-T-G-A-C-C-C-A---GC-A-----A--C-GCC-G-C-G-T-----G-A-A--G--GA--------------------------C-G--A--A--G-G-CC---------TT-CG-------G-G-T--------T-G-T--A---AA-C-T-TC--------------------------TT-TG-A-T--C-AGG----G--A-C--G-----------------------------------------------A--A----------------------------TA---------------------…
Otu0002800	Firmicutes	Clostridia	Clostridiales	Ruminococcaceae	Saccharofermentans	-	-	3.82551		-	-	-			0	0	0.00111037	0.0127637		0	0	0.000315343	0			0	0	0.000894843	0.00433406		0	0.000657362	0	0			M01867_242_000000000_ATWYL_1_1108_5083_17806	.GGG--G-A-A--TA-TT--GG-G-C------AA-T-G-G--GC---------------------------GC-A--A--G-C--C-T-G-A-C-C-C-A---GC-A-----A--C-GCC-G-C-G-T-----G-A-A--G--GA--------------------------C-G--A--A--G-G-CC---------TT-CG-------G-G-T--------T-G-T--A---AA-C-T-TC--------------------------TT-TG-A-T--C-AGG----G--A-C--G-----------------------------------------------A--A----------------------------TA---------------------…
Otu0009600	Firmicutes	Clostridia	Clostridiales	Ruminococcaceae	unclassified	-	-	-		-	-	3.03804			0	0	0	0.0139078		0	0	0.00146141	0.00241967			0.00041006	0.000341625	0	0.0126948		0	0.000628569	0.00109867	0.00218403			M01867_242_000000000_ATWYL_1_1113_18548_5311	.GGG--G-A-A--TA-TT--GC-G-C------AA-T-G-G--GG---------------------------GA-A--A--C-C--C-T-G-A-C-G-C-A---GC-A-----A--C-GCC-G-C-G-T-----G-A-A--G--GA--------------------------T-G--A--A--G-G-CT---------CT-CG-------G-G-T--------T-G-T--A---AA-C-T-TC--------------------------TT-TG-A-T--T-AGG----G--A-C--G---A----------------------------------------------A----------------------------TA---------------------…
Otu0011033	Firmicutes	Clostridia	Clostridiales	Syntrophomonadaceae	Syntrophomonas	-	-	2.33436		-	-	-			0.000977402	0.00109911	0.00260279	0.00826369		0.000576686	0.000657727	0.000946029	0.00117937			0	0	0	0.000893421		0	0.000332937	0	0.000312005			M01867_242_000000000_ATWYL_1_2105_7137_13983	.GGG--G-A-A--TA-TT--GC-G-C------AA-T-G-G--GG---------------------------GA-A--A--C-C--C-T-G-A-C-G-C-A---GC-G-----A--C-GCC-G-C-G-T-----G-A-G--C--GA--------------------------T-G--A--A--G-G-CC---------TT-AG-------G-G-T--------T-G-T--A---AA-G-C-TC--------------------------TG-TT-T-T--A-AGG----G--A-C--G---AA-TGTT-A---C-G-G--G-A--A-G-----------------T--A----------------------------AT---------------------…
Otu0000389	Firmicutes	Clostridia	Clostridiales	unclassified	unclassified	5.88326	6.40791	6.00096		4.70799	5.1079	5.06152			0.00268876	0.205945	0.293012	0.212062		0.00162335	0.0318001	0.0290082	0.0251581			0.000915969	0.0563765	0.072177	0.0695991		0	0.0128508	0.00727015	0.00749243			M01867_242_000000000_ATWYL_1_1101_16099_2179	.GGG--G-A-A--TA-TT--GC-A-C------AA-T-G-G--GC---------------------------GC-A--A--G-C--C-T-G-A-T-G-C-A---GC-A-----A--C-GCC-G-C-G-T-----G-A-G--T--GA--------------------------A-G--A--A--G-G-CC---------TT-CG-------G-G-T--------C-G-T--A---AA-G-C-TC--------------------------TG-TC-C-T--G-TGG----G--A-C--GA--A-------------------------------------------AC-A----------------------------AA---------------------…
Otu0001632	Firmicutes	Clostridia	Clostridiales	unclassified	unclassified	-	6.01122	5.88093		2.47259	-	3.6624			0	0.0271172	0.0651314	0.0575751		0.000589858	0.0164534	0.0146499	0.0101068			0	0.00737456	0.01509	0.01576		0.000338258	0.00354514	0.00421847	0.00275409			M01867_242_000000000_ATWYL_1_1101_9597_6989	.GGG--G-A-A--TA-TT--GC-A-C------AA-T-G-G--GC---------------------------GC-A--A--G-C--C-T-G-A-T-G-C-A---GC-A-----A--C-GCC-G-C-G-T-----G-A-A--T--GA--------------------------A-G--A--A--G-G-TC---------TT-CG-------G-A-T--------C-G-T--A---AA-G-T-TC--------------------------TT-TT-C-T--T-AGG----G--A-A--G---A----------------------------------------------A---------------------------ACC---------------------…
Otu0002104	Firmicutes	Clostridia	Clostridiales	unclassified	unclassified	-	5.66026	5.83924		-	3.06247	3.14525			0.000325283	0.0251504	0.0661427	0.0725751		0.000301515	0.0102798	0.0109072	0.00552403			0.00082472	0.00295116	0.0156033	0.0173954		0	0.00287601	0.00112742	0.00244209			M01867_242_000000000_ATWYL_1_1102_11968_17847	.GGG--G-A-A--TA-TT--GC-A-C------AA-T-G-G--GC---------------------------GC-A--A--G-C--C-T-G-A-T-G-C-A---GC-A-----A--C-GCC-G-C-G-T-----G-A-A--C--GA--------------------------A-G--A--A--G-G-CT---------TT-CG-------G-G-T--------C-G-T--A---AA-G-T-TC--------------------------TT-TT-C-T--T-AGG----G--A-A--G---A----------------------------------------------A---------------------------ACC---------------------…
Otu0003707	Firmicutes	Clostridia	Clostridiales	unclassified	unclassified	-	3.10882	3.44227		-	-	-			0	0.00270476	0.00756782	0.0096353		0	0.000938394	0.000315343	0.0011039			0	0.00151785	0.00349536	0.00484729		0.000415027	0.000657362	0.0003806	0			M01867_242_000000000_ATWYL_1_1111_7347_21776	.GGG--G-A-A--TA-TT--GC-A-C------AA-T-G-G--GC---------------------------GC-A--A--G-C--C-T-G-A-T-G-C-A---GC-A-----A--C-GCC-G-C-G-T-----G-A-G--T--GA--------------------------A-G--A--A--G-G-CT---------TT-CG-------G-G-T--------C-G-T--A---AA-G-C-TC--------------------------TG-TC-C-T--A-GGG----G--A-A--G---A-------------------------------------------A--TA---------------------------AA---------------------…
Otu0006234	Firmicutes	Clostridia	Clostridiales	unclassified	unclassified	-	4.80038	3.54463		-	-	-			0	0.0122765	0.027616	0.0105496		0	0.00350354	0.00247662	0.000492995			0	0.000492973	0.00133321	0.00248697		0	0.000324425	0.0003931	0			M01867_242_000000000_ATWYL_1_1103_28459_15243	.GGG--G-A-A--TA-TT--GC-A-C------AA-T-G-G--GC---------------------------GC-A--A--G-C--C-T-G-A-T-G-C-A---GC-A-----A--C-GCC-G-C-G-T-----G-A-G--T--GA--------------------------T-G--A--A--G-G-CC---------TT-CG-------G-G-T--------C-G-T--A---AA-G-C-TC--------------------------TG-TC-C-T--A-TGG----G--A-A--GA--A-------------------------------------------A--A----------------------------AA---------------------…
Otu0001463	Firmicutes	Negativicutes	Selenomonadales	Veillonellaceae	unclassified	5.90836	6.14846	5.31792		4.44092	4.12931	3.11162			0	0.0618211	0.0723687	0.0383877		0.000603029	0.0127084	0.015109	0.0102253			0.00133063	0.0548749	0.0420194	0.0200427		0.000338258	0.00942609	0.0049778	0.000753036			M01867_242_000000000_ATWYL_1_1101_18769_7620	.GGG--G-A-A--TC-TT--CC-G-C------AA-T-G-G--AC---------------------------GA-A--A--G-T--C-T-G-A-C-G-G-A---GC-A-----A--C-GCC-G-C-G-T-----G-A-G--T--GA--------------------------A-G--A--A--G-G-CC---------CT-CG-------G-G-T--------C-G-T--A---AA-G-C-TC--------------------------TG-TC-T-T--C-AGG----G--A-C--G---AA-TGTG-C---A-G-A--T-T--G-------------------T--G----------------------------AA---------------------…
Otu0004716	Firmicutes	Negativicutes	Selenomonadales	Veillonellaceae	unclassified	-	3.1814	3.69142		-	-	3.53016			0.000977402	0.004421	0.0162818	0.0230706		0	0.00453096	0.00211516	0.00270079			0	0.00117622	0.00511259	0.0139559		0.000753286	0.00214929	0.000366224	0.00181808			M01867_242_000000000_ATWYL_1_1101_26680_11274	.GGG--G-A-A--TC-TT--CC-G-C------AA-T-G-G--AC---------------------------GA-A--A--G-T--C-T-G-A-C-G-G-A---GC-G-----A--C-GCC-G-C-G-T-----G-A-G--T--GA--------------------------T-G--A--A--G-G-CC---------CT-TG-------G-G-T--------C-G-T--A---AA-G-C-TC--------------------------TG-TC-A-T--C-GGG----G--A-C--G---AA-CGGC-T---T-T-A--T-C--A-------------------G--GA---------------------------A----------------------…
Otu0006138	Firmicutes	Negativicutes	Selenomonadales	Veillonellaceae	unclassified	-	-	3.92536		-	-	-			0	0.000970766	0.00708839	0.0141165		0.000456802	0.00123495	0.0022867	0.00277399			0	0.000985945	0.00101296	0.00308054		0	0.00281517	0.000366224	0.000707095			M01867_242_000000000_ATWYL_1_1103_6884_13863	.GGG--G-A-A--TC-TT--CC-G-C------AA-T-G-G--AC---------------------------GA-A--A--G-T--C-T-G-A-C-G-G-A---GC-G-----A--C-GCC-G-C-G-T-----G-A-G--T--GA--------------------------T-G--A--A--G-G-CC---------CT-TG-------G-G-T--------C-G-T--A---AA-G-C-TC--------------------------TG-TC-A-T--T-GGG----G--A-C--G---AA-CGAC-C---G-C-T--T-C--A-------------------G--GA---------------------------A----------------------…
Otu0006141	Firmicutes	Negativicutes	Selenomonadales	Veillonellaceae	unclassified	3.54165	-	3.09072		-	-	-			0.000353426	0.0148004	0.0155809	0.00994741		0	0.00150824	0.00308425	0.000268852			0	0.00946323	0.00645485	0.00595857		0	0.00186543	0.000759324	0.000715891			M01867_242_000000000_ATWYL_1_1101_24389_15438	.GGG--G-A-A--TC-TT--CC-G-C------AA-T-G-G--AC---------------------------GA-A--A--G-T--C-T-G-A-C-G-G-A---GC-A-----A--C-GCC-G-C-G-T-----G-A-G--T--GA--------------------------A-G--A--A--G-G-TT---------TT-CG-------G-A-T--------C-G-T--A---AA-G-C-TC--------------------------TG-TC-T-T--C-AGG----G--A-C--G---AA-TGTG-C---A-G-G--A-T--G-------------------T--A----------------------------AA---------------------…
Otu0011769	Firmicutes	Negativicutes	Selenomonadales	Veillonellaceae	unclassified	-	-	2.88788		-	-	-			0	0	0.00363117	0.00628763		0	0.000561333	0.000292282	0			0.00041006	0.000492973	0.00235522	0.00127361		0.000297925	0	0.0003806	0			M01867_242_000000000_ATWYL_1_2102_10723_8517	.GGG--G-A-A--TC-TT--CC-G-C------AA-T-G-G--AC---------------------------GA-A--A--G-T--C-T-G-A-C-G-G-A---GC-G-----A--C-GCC-G-C-G-T-----G-A-G--T--GA--------------------------T-G--A--A--G-G-CC---------CT-TG-------G-G-T--------C-G-T--A---AA-G-C-TC--------------------------TG-TC-T-T--T-GGG----G--A-C--G---AA-CGAT-C---G-C-G--T-C--A-------------------G--GA---------------------------A----------------------…
Otu0000139	Fusobacteria	Fusobacteriia	Fusobacteriales	Fusobacteriaceae	unclassified	8.02426	6.14955	-		7.56797	5.75665	-			0.00103265	0.511796	0.137948	0.0139198		0.00179181	0.00604035	0.00789162	0.00333018			0.00408774	0.967066	0.266822	0.0224335		0.00500236	0.0246645	0.00842315	0.00524486			M01867_242_000000000_ATWYL_1_1107_26301_7844	.GGG--G-A-A--TA-TT--GG-A-C------AA-T-G-G--ACC--------------------------AA-A--A--G-T--C-T-G-A-T-C-C-A---GC-A-----A--T-TCT-G-T-G-T-----G-C-T--T--GA--------------------------T-G--A--A--G-G-CC---------TT-CG-------G-G-T--------T-G-T--A---AA-G-A-GC--------------------------TT-TA-A-G--T-AGG----G--A-A--G---AA---------------------------------------------G----------------------------AA---------------------…
Otu0000344	Fusobacteria	Fusobacteriia	Fusobacteriales	Fusobacteriaceae	unclassified	8.15663	6.95607	4.91597		8.10633	6.109	-			0.000325801	0.384449	0.165109	0.037638		0.000891372	0.00990735	0.00518646	0.0027455			0.00092057	0.613097	0.146885	0.0241076		0	0.0128722	0.00512713	0.00733427			M01867_242_000000000_ATWYL_1_1101_17759_5237	.GGG--G-A-A--TA-TT--GG-A-C------AA-T-G-G--ACC--------------------------AA-A--A--G-T--C-T-G-A-T-C-C-A---GC-A-----A--T-TCT-G-T-G-T-----G-C-T--T--GA--------------------------T-G--A--A--G-G-CC---------TT-CG-------G-G-T--------T-G-T--A---AA-G-A-GC--------------------------TT-TA-A-G--T-AGG----G--A-A--G---AA---------------------------------------------G----------------------------AA---------------------…
Otu0009344	Fusobacteria	Fusobacteriia	Fusobacteriales	Fusobacteriaceae	unclassified	-	-	-		3.1495	-	-			0	0.00496374	0.00112577	0.000384734		0	0	0.000315343	0			0	0.010742	0.00145133	0.000411147		0	0.000637082	0	0			M01867_242_000000000_ATWYL_1_2113_11098_20017	.GGG--G-A-A--TA-TT--GG-A-C------AA-T-G-G--ACC--------------------------AA-A--A--G-T--C-T-G-A-T-C-C-A---GC-A-----A--T-TCT-G-T-G-T-----G-C-T--T--GA--------------------------T-G--A--A--G-G-CC---------TT-CG-------G-G-T--------T-G-T--A---AA-G-A-GC--------------------------TT-TA-A-G--T-AGG----G--A-A--G---AA---------------------------------------------G----------------------------AA---------------------…
Otu0003625	Lentisphaerae	Lentisphaeria	Victivallales	Victivallaceae	Victivallis	-	3.3088	4.46362		-	3.7499	4.19378			0.000651083	0.00424966	0.0150195	0.033314		0.000745146	0.00227711	0.000825284	0.000268852			0.000915969	0.00433887	0.0279266	0.0373452		0	0.00162738	0.000746824	0.000707095			M01867_242_000000000_ATWYL_1_2106_27201_15992	.CGA--G-A-A--TC-TT--GG-G-C------AA-T-G-C--GC---------------------------GA-A--A--G-C--G-T-G-A-C-C-C-A---GC-A-----A--T-GCC-G-C-G-T-----G-C-A--G--GA--------------------------T-G--A--A--G-G-CC---------TT-CG-------G-G-T--------T-G-T--A---AA-C-T-GC--------------------------TG-TC-A-C--C-CGG----G--A-C--G---AA--------------------------------------------------------------------------GA---------------------…
Otu0002416	Lentisphaerae	Oligosphaeria	Oligosphaerales	Oligosphaeraceae	Oligosphaera	-	-	2.5779		-	-	3.58033			0.00635389	0.0037397	0.0102114	0.0376435		0.00657241	0.00444193	0.0050271	0.00549327			0.0041236	0.00295116	0.0147129	0.0617577		0.00456649	0.00130621	0.00451844	0.00560006			M01867_242_000000000_ATWYL_1_1105_12649_4401	.CGA--G-A-A--TC-TT--CG-G-C------AA-T-G-G--GC---------------------------GA-A--A--G-C--C-T-G-A-C-C-G-A---GC-G-----A--T-GCC-G-C-G-T-----G-A-G--G--GA--------------------------T-G--A--A--G-G-CC---------TT-CG-------G-G-T--------C-G-T--A---AA-C-C-TC--------------------------TG-TC-A-C--C-CGG----G--A-C--G---AA------------------------------------------G--A----------------------------AT---------------------…
Otu0004551	Parcubacteria	unclassified	unclassified	unclassified	unclassified	-	2.51824	4.40248		-	-	3.11982			0.00100399	0.0013435	0.00982435	0.0380153		0.000288343	0.00104216	0.00145597	0.00149293			0.000414661	0.000788992	0.00102202	0.0135464		0	0	0.000746824	0.000715891			M01867_242_000000000_ATWYL_1_1105_25198_16124	.CGA--G-A-A--TA-TT--CG-A-C------AA-T-G-G--GC---------------------------GA-A--A--G-C--C-T-G-A-T-C-G-A---GC-G-----A--C-GCC-G-C-G-T-----G-C-A--G--GA--------------------------T-G--A--A--G-T-GC---------TT-CG-------G-T-A--------T-G-T--A---AA-C-T-GC--------------------------TT-TT-G-T--G-AAC----C--A-G--A---AA---------------------------------------------GT---------------------------TT---------------------…
Otu0002854	Planctomycetes	Planctomycetia	Planctomycetales	Planctomycetaceae	unclassified	2.12573	-	-		-	-	-			0.00318083	0.0156858	0.00962331	0.00343548		0.0075705	0.00271879	0.00872831	0.00592701			0.00247876	0.00291223	0.00132415	0.0013757		0.00109154	0.000998811	0.0014649	0.00288312			M01867_242_000000000_ATWYL_1_1101_6630_12930	.CGA--G-A-A--TC-TT--CG-G-C------AA-T-G-G--AC---------------------------GC-A--A--G-T--C-T-G-A-C-C-G-A---GC-G-----A--C-GCC-G-C-G-T-----G-G-A--G--GA--------------------------T-G--A--A--G-G-CC---------TT-CG-------G-G-T--------T-G-T--A---AA-C-T-CC--------------------------TG-TC-G-A--G-GGG----G--A-A--C---AA--GGG-G---T------G---------------------------G--------------------------TGCAG--------------------…
Otu0013998	Planctomycetes	Planctomycetia	Planctomycetales	Planctomycetaceae	unclassified	-	-	2.58848		-	-	-			0	0.00130664	0.00111037	0.00471928		0	0.00149973	0.00191979	0			0.00092057	0.00132757	0.000438366	0.00230929		0.000338258	0	0.0007612	0.000312005			M01867_242_000000000_ATWYL_1_2113_18932_14664	.CGA--G-A-A--TC-TT--CG-G-C------AA-T-G-G--GC---------------------------GC-A--A--G-C--C-T-G-A-C-C-G-A---GC-G-----A--C-GCC-G-C-G-T-----G-C-G--G--GA--------------------------T-G--A--A--G-G-CC---------CT-CG-------G-G-T--------T-G-T--A---AA-C-C-GC--------------------------TG-TC-A-G--A-GGA----A--T-G--G---AA-ATAT-T---G-G-G--G-G--G----------------------T----------------------------TC---------------------…
Otu0000085	Proteobacteria	Alphaproteobacteria	Rhodospirillales	Rhodospirillaceae	Azospirillum	5.00867	8.62917	9.62469		4.82226	8.05436	8.72454			0.000325801	0.0422576	0.529449	1.01271		0	0	0.000315343	0.000268852			0.00720872	0.234437	2.05896	3.32756		0	0	0.00189925	0.00591207			M01867_242_000000000_ATWYL_1_1101_9712_22855	.GGG--G-A-A--TA-TT--GG-A-C------AA-T-G-G--GC---------------------------GC-A--A--G-C--C-T-G-A-T-C-C-A---GC-A-----A--T-GCC-G-C-G-T-----G-A-G--T--GA--------------------------T-G--A--A--G-G-CC---------TT-AG-------G-G-T--------T-G-T--A---AA-G-C-TC--------------------------TT-TC-G-C--A-CGT----G--A-C--G---A----------------------------------------------T----------------------------GA---------------------…
Otu0001917	Proteobacteria	Alphaproteobacteria	Rhodospirillales	Rhodospirillaceae	Azospirillum	3.99274	4.54299	3.80382		4.62732	5.03962	4.46331			0.000678708	0.0254126	0.0370937	0.0210063		0.000603029	0	0.000584565	0			0.00183654	0.0732289	0.0949812	0.0636483		0.000712952	0.00260917	0.00112742	0.00177213			M01867_242_000000000_ATWYL_1_1102_25811_21629	.GGG--G-A-A--TA-TT--GG-A-C------AA-T-G-G--GG---------------------------GC-A--A--C-C--C-T-G-A-T-C-C-A---GC-A-----A--T-GCC-G-C-G-T-----G-A-G--T--GA--------------------------T-G--A--A--G-G-CC---------TT-AG-------G-G-T--------T-G-T--A---AA-G-C-TC--------------------------TT-TC-G-C--A-CGC----G--A-C--G---A----------------------------------------------T----------------------------GA---------------------…
Otu0003281	Proteobacteria	Alphaproteobacteria	Rhodospirillales	Rhodospirillaceae	Azospirillum	3.60179	3.77781	-		5.04575	5.14753	-			0.000325283	0.015408	0.0172985	0.00205972		0	0.000657727	0.00170213	0.00125257			0.000915969	0.0704807	0.0750852	0.00869908		0.000338258	0.00124537	0.00267295	0.00268254			M01867_242_000000000_ATWYL_1_1103_25577_8636	.CGA--G-G-A--TC-TT--GG-A-C------AA-T-G-T--GC---------------------------GA-A--A--G-C--A-T-G-A-T-C-C-A---GC-G-----A--C-GCC-G-C-G-T-----G-C-A--G--GA--------------------------T-G--A--C--G-G-CC---------TT-CG-------G-G-T--------T-G-T--A---AA-C-T-GC--------------------------TG-TC-G-T--G-AGG----G--A-A--C---AA-TGGC-G---C-G-G--G-C--G-------------------A--T----------------------------AA---------------------…
Otu0006228	Proteobacteria	Alphaproteobacteria	Rhodospirillales	Rhodospirillaceae	Azospirillum	2.62733	-	-		3.42698	4.37281	-			0.000325283	0.00710734	0.00793154	0.000357612		0.000603029	0.000280666	0	0			0.00082472	0.0227549	0.0409202	0.000862463		0.000415027	0.000648849	0.0007737	0.000707095			M01867_242_000000000_ATWYL_1_1101_11816_14561	.GGG--G-A-A--TA-TT--GG-A-C------AA-T-G-G--GG---------------------------GC-A--A--C-C--C-T-G-A-T-C-C-A---GC-A-----A--T-GCC-G-C-G-T-----G-A-G--T--GA--------------------------T-G--A--A--G-G-CC---------TT-AG-------G-G-T--------T-G-T--A---AA-G-C-TC--------------------------TT-TC-G-C--A-CGC----G--A-C--G---A----------------------------------------------T----------------------------GA---------------------…
Otu0016688	Proteobacteria	Alphaproteobacteria	Rhodospirillales	Rhodospirillaceae	Azospirillum	-	-	-		-	2.8621	-			0	0	0.000330865	0.000384734		0	0	0	0			0	0	0.00819675	0.0114767		0	0	0	0			M04041_72_000000000_AUMPE_1_1114_10631_8611	.GGG--G-A-A--TT-TT--CC-G-C------AA-T-G-G--GC---------------------------GC-A--A--G-C--C-T-G-A-T-C-C-A---GC-A-----A--T-GCC-G-C-G-T-----G-A-G--T--GA--------------------------T-G--A--A--G-G-CC---------TT-AG-------G-G-T--------T-G-T--A---AA-G-C-TC--------------------------TT-TC-G-C--A-CGT----G--A-C--G---A----------------------------------------------T----------------------------GA---------------------…
Otu0027482	Proteobacteria	Alphaproteobacteria	Rhodospirillales	Rhodospirillaceae	Azospirillum	-	-	-		-	-	2.58822			0	0	0.00039745	0.000357612		0	0	0	0			0	0.000447367	0.00145133	0.00655214		0	0	0	0			M04041_72_000000000_AUMPE_1_1113_2902_17239	.GGG--G-A-A--TA-TT--GG-A-C------AA-T-G-G--GC---------------------------GC-A--A--G-C--C-T-G-A-T-C-C-A---GC-A-----A--T-GCC-G-C-G-T-----G-A-G--T--GA--------------------------T-G--A--A--G-G-CC---------TT-AG-------G-G-T--------T-G-T--A---AA-G-C-TC--------------------------TT-TC-G-C--A-CGT----G--A-C--G---A----------------------------------------------T----------------------------GA---------------------…
Otu0032692	Proteobacteria	Alphaproteobacteria	Rhodospirillales	Rhodospirillaceae	Azospirillum	-	-	-		-	-	2.42178			0	0	0	0.00109996		0	0	0	0			0	0	0.00102202	0.00578088		0	0	0	0			M04041_72_000000000_AUMPE_1_2102_18985_17686	.GGG--G-A-A--TA-TT--GG-A-C------AA-T-G-G--GC---------------------------GC-A--A--G-C--C-T-G-A-T-C-C-A---GC-A-----A--T-GCC-G-C-G-T-----G-A-G--T--GA--------------------------T-G--A--A--G-G-CC---------TT-AG-------G-G-T--------T-G-T--A---AA-G-C-TC--------------------------TT-TC-G-C--A-CGT----G--A-C--G---A----------------------------------------------T----------------------------GA---------------------…
Otu0001918	Proteobacteria	Alphaproteobacteria	Rhodospirillales	Rhodospirillaceae	Insolitispirillum	2.69867	-	-		3.3946	2.4509	-			0.0037209	0.0274415	0.00772638	0.0030443		0.00283847	0.00284696	0.00155365	0.0112731			0.000829321	0.0217603	0.00992304	0.00185797		0.0026215	0.00313959	0.00151865	0.00228745			M01867_242_000000000_ATWYL_1_1101_15682_6246	.GGG--G-A-A--TA-TT--GG-A-C------AA-T-G-G--GG---------------------------GC-A--A--C-C--C-T-G-A-T-C-C-A---GC-C-----A--T-GCC-G-C-G-T-----G-A-G--T--GA--------------------------T-G--A--A--G-G-CC---------TT-CG-------G-G-T--------T-G-T--A---AA-G-C-TC--------------------------TT-TC-A-G--A-CGT----G--A-C--G---A----------------------------------------------T----------------------------GA---------------------…
Otu0000755	Proteobacteria	Alphaproteobacteria	Rhodospirillales	Rhodospirillaceae	unclassified	3.83061	5.07342	-		6.16267	7.19	4.01585			0.00100399	0.0266578	0.0644512	0.00381836		0.00134817	0	0.000607625	0.000492995			0.00174069	0.215925	0.415259	0.0457199		0.0013088	0.00221864	0.00840132	0.00374758			M01867_242_000000000_ATWYL_1_1101_8289_9601	.GGG--G-A-A--TA-TT--GG-A-C------AA-T-G-G--GC---------------------------GC-A--A--G-C--C-T-G-A-T-C-C-A---GC-A-----A--T-GCC-G-C-G-T-----G-A-G--T--GA--------------------------T-G--A--A--G-G-CC---------TT-AG-------G-G-T--------T-G-T--A---AA-G-C-TC--------------------------TT-TC-G-C--A-CGC----G--A-C--G---A----------------------------------------------T----------------------------GA---------------------…
Otu0000364	Proteobacteria	Alphaproteobacteria	unclassified	unclassified	unclassified	-	8.88836	8.80464		3.31783	9.04967	8.32316			0.000353426	0.00415818	0.631981	0.574325		0	0	0	0			0.000829321	0.0201974	1.11294	0.67842		0	0	0.000366224	0			M01867_242_000000000_ATWYL_1_1105_23214_12975	.GGG--G-A-A--TA-TT--GG-A-C------AA-T-G-G--GG---------------------------GA-A--A--C-C--C-T-G-A-T-C-C-A---GC-C-----A--T-GCC-G-C-G-T-----G-A-A--T--GA--------------------------T-G--A--A--G-G-CC---------TT-CG-------G-G-T--------T-G-T--A---AA-G-T-TC--------------------------TT-TT-G-G--T-GGG----G--A-C--G---A----------------------------------------------T----------------------------GA---------------------…
Otu0002590	Proteobacteria	Alphaproteobacteria	unclassified	unclassified	unclassified	-	6.84039	5.43099		-	6.73427	4.91363			0	0.00315055	0.117467	0.0418494		0	0	0	0			0.000414661	0.0094031	0.183724	0.0504511		0	0	0	0			M01867_242_000000000_ATWYL_1_1109_8228_15712	.GGG--G-A-A--TA-TT--GG-A-C------AA-T-G-G--GG---------------------------GA-A--A--C-C--C-T-G-A-T-C-C-A---GC-A-----A--T-GCC-G-C-G-T-----G-G-G--T--GA--------------------------T-G--A--A--G-G-TC---------TT-CG-------G-A-T--------T-G-T--A---AA-G-C-CC--------------------------TT-TT-G-G--C-GGG----G--A-C--G---A----------------------------------------------T----------------------------GA---------------------…
Otu0010233	Proteobacteria	Alphaproteobacteria	unclassified	unclassified	unclassified	-	4.01008	3.74481		-	4.34435	3.11011			0	0.000381615	0.0154378	0.0122517		0	0	0	0			0	0	0.0255695	0.0100237		0	0	0	0			M01867_242_000000000_ATWYL_1_2110_9820_4013	.GGG--G-A-A--TA-TT--GG-A-C------AA-T-G-G--GG---------------------------GA-A--A--C-C--C-T-G-A-T-C-C-A---GC-C-----A--T-GCC-G-C-G-T-----G-A-A--T--GA--------------------------T-G--A--A--G-G-CC---------TT-CG-------G-G-T--------T-G-T--A---AA-G-T-TC--------------------------TT-TT-G-G--T-GGG----G--A-T--G---A----------------------------------------------T----------------------------GA---------------------…
Otu0021324	Proteobacteria	Alphaproteobacteria	unclassified	unclassified	unclassified	-	-	-		-	-	2.93572			0	0	0.00187447	0.00175864		0	0	0	0			0	0.000492973	0.00647297	0.00873004		0	0	0	0			M01867_242_000000000_ATWYL_1_1109_19086_21969	.GGG--G-A-A--TT-TT--GG-A-C------AA-T-G-G--GC---------------------------GC-A--A--G-C--C-T-G-A-T-C-C-A---GC-C-----A--T-GCC-G-C-G-T-----G-A-A--T--GA--------------------------T-G--A--A--G-G-CC---------TT-CG-------G-G-T--------T-G-T--A---AA-G-T-TC--------------------------TT-TT-G-G--T-GGG----G--A-C--G---A----------------------------------------------T----------------------------GA---------------------…
Otu0000486	Proteobacteria	Betaproteobacteria	Burkholderiales	unclassified	unclassified	-	2.31979	-		-	-	-			0.00318083	0.00627994	0.0177056	0.0160608		0.00579271	0.00675934	0.00254971	0.00680677			0.0361362	0.0323867	0.0393284	0.0333032		0.0486184	0.0292482	0.0361382	0.0370872			M01867_242_000000000_ATWYL_1_1109_15574_27060	.GGG--G-A-A--TT-TT--GG-A-C------AA-T-G-G--GC---------------------------GC-A--A--G-C--C-T-G-A-T-C-C-A---GC-C-----A--T-GCC-G-C-G-T-----G-C-G--G--GA--------------------------A-G--A--A--G-G-CC---------TT-CG-------G-G-T--------T-G-T--A---AA-C-C-GC--------------------------TT-TT-G-T--C-AGG----G--A-A--G---AA--AAG-C---T-C-T--G-G--G-------------------T--T----------------------------AA---------------------…
Otu0000911	Proteobacteria	Betaproteobacteria	Burkholderiales	unclassified	unclassified	-	-	2.71636		-	-	-			0.00410091	0.018265	0.0176156	0.0285258		0.00327304	0.0041539	0.0150212	0.00501709			0.0111002	0.0548513	0.00500353	0.00505427		0.0077735	0.00609021	0.00755949	0.00485582			M01867_242_000000000_ATWYL_1_1102_13374_13655	.GGG--G-A-A--TT-TT--GG-A-C------AA-T-G-G--GC---------------------------GC-A--A--G-C--C-T-G-A-T-C-C-A---GC-C-----A--T-GCC-G-C-G-T-----G-C-G--G--GA--------------------------A-G--A--A--G-G-CC---------TT-CG-------G-G-T--------T-G-T--A---AA-C-C-GC--------------------------TT-TT-G-T--C-AGG----G--A-A--G---AA--AAG-C---T-C-T--G-G--G-------------------C--T----------------------------AA---------------------…
Otu0002277	Proteobacteria	Betaproteobacteria	Hydrogenophilales	Hydrogenophilaceae	Thiobacillus	-	-	-		-	3.24157	-			0.00200954	0.00141655	0.00066173	0.00252811		0.00104666	0.00199644	0.00131216	0.0225715			0.00380019	0.005188	0.0443715	0.0233995		0.0027386	0.00514898	0.0049528	0.00497605			M01867_242_000000000_ATWYL_1_1105_16946_22257	.GGG--G-A-A--TT-TT--GG-A-C------AA-T-G-G--GG---------------------------GC-A--A--C-C--C-T-G-A-T-C-C-A---GC-C-----A--T-TCC-G-C-G-T-----G-A-G--T--GA--------------------------A-G--A--A--G-G-CC---------TT-CG-------G-G-T--------T-G-T--A---AA-G-C-TC--------------------------TT-TC-A-G--C-CGG----A--A-C--G---AA--ACG-G---T-A-C--G-C--T-------------------C--T----------------------------AA---------------------…
Otu0000498	Proteobacteria	Betaproteobacteria	Neisseriales	Neisseriaceae	Chitinilyticum	6.19912	8.11365	7.47358		-	7.01891	6.66973			0	0.0755503	0.285264	0.175417		0	0.00505199	0.0107217	0.00246497			0.00082472	0.0504413	0.272115	0.213619		0.000338258	0.0103495	0.0172964	0.0110504			M01867_242_000000000_ATWYL_1_1113_11460_23942	.GGG--G-A-A--TC-TT--GG-A-C------AA-T-G-G--GC---------------------------GC-A--A--G-C--C-T-G-A-T-C-C-A---GC-A-----A--T-GCC-G-C-G-T-----G-C-G--T--GA--------------------------A-G--A--A--G-G-CC---------TT-CG-------G-G-T--------T-G-T--A---AA-G-C-GC--------------------------TT-TT-G-T--C-AGG----G--A-G--C---AA--ATC-T---T-T-G--A-G--G-------------------C--T----------------------------AA---------------------…
Otu0000685	Proteobacteria	Betaproteobacteria	Neisseriales	Neisseriaceae	Chitinilyticum	4.97693	6.6844	6.42947		4.67448	6.5298	6.51414			0.000679226	0.0512689	0.167946	0.134853		0	0.00404161	0.00439174	0.00197198			0	0.0334054	0.122524	0.120267		0	0.00746702	0.0058965	0.00572713			M01867_242_000000000_ATWYL_1_1101_24726_13695	.GGG--G-A-A--TC-TT--GG-A-C------AA-T-G-G--GC---------------------------GC-A--A--G-C--C-T-G-A-T-C-C-A---GC-A-----A--T-GCC-G-C-G-T-----G-C-G--T--GA--------------------------A-G--A--A--G-G-CC---------TT-CG-------G-G-T--------T-G-T--A---AA-G-C-GC--------------------------TT-TT-G-T--C-AGG----G--A-G--C---AA--ATC-C---T-T-G--T-G--G-------------------C--T----------------------------AA---------------------…
Otu0004569	Proteobacteria	Betaproteobacteria	Neisseriales	Neisseriaceae	Chitinilyticum	3.7197	4.63453	4.23123		2.93913	4.05885	-			0	0.0124616	0.0247293	0.0174398		0	0	0	0			0	0.00932991	0.0208199	0.016047		0	0	0	0			M01867_242_000000000_ATWYL_1_1104_13624_16756	.GGG--G-A-A--TC-TT--GG-A-C------AA-T-G-G--GC---------------------------GC-A--A--G-C--C-T-G-A-T-C-C-A---GC-A-----A--T-GCC-G-C-G-T-----G-C-G--T--GA--------------------------A-G--A--A--G-G-CC---------TT-CG-------G-G-T--------T-G-T--A---AA-G-C-GC--------------------------TT-TT-G-T--C-TGG----G--A-G--C---AA--ATC-C---T-T-G--T-G--G-------------------C--T----------------------------AA---------------------…
Otu0011993	Proteobacteria	Betaproteobacteria	Neisseriales	Neisseriaceae	Deefgea	-	2.16598	-		-	-	-			0.000325801	0.00373082	0.00472115	0.00596588		0	0	0	0			0	0.00177494	0.00424491	0.00433406		0.000415027	0.000332937	0	0			M01867_242_000000000_ATWYL_1_1104_13719_4602	.GGG--G-A-A--TC-TT--GG-A-C------AA-T-G-G--GC---------------------------GA-A--A--G-C--C-T-G-A-T-C-C-A---GC-A-----A--T-GCC-G-C-G-T-----G-C-G--T--GA--------------------------A-G--A--A--G-G-CC---------TT-CG-------G-G-T--------T-G-T--A---AA-G-C-GC--------------------------TT-TT-G-T--C-TGG----G--A-G--C---AA--ATC-C---T-G-G--C-C--T-------------------C--T----------------------------AA---------------------…
Otu0000582	Proteobacteria	Betaproteobacteria	Rhodocyclales	Rhodocyclaceae	Propionivibrio	-	8.42773	8.85774		-	-	8.98944			0	0.0880311	0.355392	0.459232		0	0	0	0.000806556			0	0.0550962	0.205053	0.682014		0.000415027	0.00194655	0	0.00165191			M01867_242_000000000_ATWYL_1_1101_11618_8878	.GGG--G-A-A--TT-TT--GG-A-C------AA-T-G-G--GC---------------------------GC-A--A--G-C--C-T-G-A-T-C-C-A---GC-C-----A--T-GCC-G-C-G-T-----G-A-G--T--GA--------------------------A-G--A--A--G-G-CC---------TT-CG-------G-G-T--------T-G-T--A---AA-G-C-TC--------------------------TT-TC-G-G--T-TGG----G--A-A--G---AA--ATT-G---C-T-T--C-G--G-------------------C--T----------------------------AA---------------------…
Otu0000669	Proteobacteria	Betaproteobacteria	Rhodocyclales	Rhodocyclaceae	Propionivibrio	-	2.78677	-		4.68617	5.81655	-			0.000976366	0.047749	0.0122244	0.00876379		0.00314904	0.00295073	0.00138679	0.00250514			0.00581462	0.172776	0.364252	0.0113576		0.00582072	0.00794061	0.0113992	0.00470393			M01867_242_000000000_ATWYL_1_1112_21706_16232	.GGG--G-A-A--TT-TT--GG-A-C------AA-T-G-G--GC---------------------------GC-A--A--G-C--C-T-G-A-T-C-C-A---GC-C-----A--T-GCC-G-C-G-T-----G-A-G--T--GA--------------------------A-G--A--A--G-G-CC---------TT-CG-------G-G-T--------T-G-T--A---AA-G-C-TC--------------------------TT-TC-G-G--T-TGG----G--A-A--G---AA--ATT-G---C-T-T--C-G--G-------------------A--T----------------------------AA---------------------…
Otu0000805	Proteobacteria	Betaproteobacteria	Rhodocyclales	Rhodocyclaceae	Propionivibrio	3.98392	6.29928	7.71931		3.97513	7.15601	8.19746			0.000353426	0.0202727	0.104021	0.270203		0	0	0.00111757	0.000268852			0.000820119	0.0330937	0.297478	0.623303		0	0.000332937	0	0.000707095			M01867_242_000000000_ATWYL_1_1108_28047_16275	.GGG--G-A-A--TT-TT--GG-A-C------AA-T-G-G--GC---------------------------GC-A--A--G-C--C-T-G-A-T-C-C-A---GC-C-----A--T-GCC-G-C-G-T-----G-A-G--T--GA--------------------------A-G--A--A--G-G-CC---------TT-CG-------G-G-T--------T-G-T--A---AA-G-C-TC--------------------------TT-TC-G-G--C-GGG----G--A-A--G---AA--ATG-G---C-G-C--T-T--T-------------------T--T----------------------------AA---------------------…
Otu0001987	Proteobacteria	Betaproteobacteria	Rhodocyclales	Rhodocyclaceae	Propionivibrio	-	3.26293	4.05391		-	-	3.45501			0.00168322	0.00993429	0.0233435	0.039517		0.00281623	0.00285433	0.00544403	0.00308982			0.00523127	0.020085	0.0431465	0.0652697		0.00730509	0.009948	0.0126879	0.00909839			M01867_242_000000000_ATWYL_1_1114_9440_8672	.GGG--G-A-A--TT-TT--GG-A-C------AA-T-G-G--GC---------------------------GC-A--A--G-C--C-T-G-A-T-C-C-A---GC-C-----A--T-GCC-G-C-G-T-----G-A-G--T--GA--------------------------A-G--A--A--G-G-CC---------TT-CG-------G-G-T--------T-G-T--A---AA-G-C-TC--------------------------TT-TC-G-G--C-GGG----G--A-A--G---AA--ATT-G---C-T-T--C-G--G-------------------C--T----------------------------AA---------------------…
Otu0004515	Proteobacteria	Betaproteobacteria	Rhodocyclales	Rhodocyclaceae	Propionivibrio	2.33178	3.73069	4.19432		3.23694	4.38277	4.77504			0.000651083	0.00707048	0.020551	0.027828		0	0.000657727	0	0			0	0.0115019	0.0264799	0.035164		0	0.000970019	0.000366224	0.000753036			M01867_242_000000000_ATWYL_1_2110_8276_25279	.GGG--G-A-A--TT-TT--GG-A-C------AA-T-G-G--GC---------------------------GC-A--A--G-C--C-T-G-A-T-C-C-A---GC-C-----A--T-GCC-G-C-G-T-----G-A-G--T--GA--------------------------A-G--A--A--G-G-CC---------TT-CG-------G-G-T--------T-G-T--A---AA-G-C-TC--------------------------TT-TC-G-G--T-TGG----G--A-A--G---AA--ATT-G---C-T-T--C-G--G-------------------C--T----------------------------AA---------------------…
Otu0007375	Proteobacteria	Betaproteobacteria	Rhodocyclales	Rhodocyclaceae	Propionivibrio	-	-	2.50608		-	-	3.75389			0.00133083	0.00234158	0.00698602	0.011348		0.000576686	0	0.000509941	0.000268852			0	0.00378576	0.015095	0.017009		0.000338258	0.00388008	0.00188675	0.00118527			M01867_242_000000000_ATWYL_1_2109_17520_16137	.GGG--G-A-A--TT-TT--GG-A-C------AA-T-G-G--GC---------------------------GC-A--A--G-C--C-T-G-A-T-C-C-A---GC-C-----A--T-GCC-G-C-G-T-----G-A-G--T--GA--------------------------A-G--A--A--G-G-CC---------TT-CG-------G-G-T--------T-G-T--A---AA-G-C-TC--------------------------TT-TC-G-G--T-TGG----G--A-A--G---AA--ATT-G---C-T-T--C-G--G-------------------T--T----------------------------AA---------------------…
Otu0010360	Proteobacteria	Betaproteobacteria	Rhodocyclales	Rhodocyclaceae	Propionivibrio	-	-	-		-	3.37224	3.49651			0	0.000671752	0.000992595	0.00142815		0	0.000561333	0.000315343	0			0	0	0.0118786	0.0138911		0.00112798	0.000637082	0.0003931	0			M01867_242_000000000_ATWYL_1_1104_14524_27081	.GGG--G-A-A--TT-TT--GG-A-C------AA-T-G-G--GC---------------------------GC-A--A--G-C--C-T-G-A-T-C-C-A---GC-C-----A--T-GCC-G-C-G-T-----G-A-G--T--GA--------------------------A-G--A--A--G-G-CC---------TT-CG-------G-G-T--------T-G-T--A---AA-G-C-TC--------------------------TT-TC-G-G--T-GGG----G--A-A--G---AA--ATT-G---C-T-T--C-G--G-------------------T--T----------------------------AA---------------------…
Otu0012224	Proteobacteria	Betaproteobacteria	Rhodocyclales	Rhodocyclaceae	Propionivibrio	-	-	3.43137		-	2.78861	4.12611			0	0.000317445	0.00317754	0.00975712		0	0	0	0			0	0	0.0074497	0.0221063		0.000297925	0	0	0			M04041_72_000000000_AUMPE_1_1106_19324_20824	.GGG--G-A-A--TT-TT--GG-A-C------AA-T-G-G--GC---------------------------GC-A--A--G-C--C-T-G-A-T-C-C-A---GC-C-----A--T-GCC-G-C-G-T-----G-A-G--T--GA--------------------------A-G--A--A--G-G-CC---------TT-CG-------G-G-T--------T-G-T--A---AA-G-C-TC--------------------------TT-TC-G-G--C-GGG----G--A-A--G---AA--ATG-G---C-G-C--T-T--T-------------------T--T----------------------------AA---------------------…
Otu0013357	Proteobacteria	Betaproteobacteria	Rhodocyclales	Rhodocyclaceae	Propionivibrio	-	-	2.51792		-	-	3.35942			0.000325801	0.000717491	0.00250041	0.00634647		0	0.000377061	0	0.000417523			0	0.000834597	0.00735875	0.0121397		0	0	0	0			M01867_242_000000000_ATWYL_1_2108_14174_8727	.GGG--G-A-A--TT-TT--GG-A-C------AA-T-G-G--GC---------------------------GC-A--A--G-C--C-T-G-A-T-C-C-A---GC-C-----A--T-GCC-G-C-G-T-----G-A-G--T--GA--------------------------A-G--A--A--G-G-CC---------TT-CG-------G-G-T--------T-G-T--A---AA-G-C-TC--------------------------TT-TC-G-G--C-GGG----G--A-A--G---AA--ATG-G---C-G-C--T-T--T-------------------T--T----------------------------AA---------------------…
Otu0015964	Proteobacteria	Betaproteobacteria	Rhodocyclales	Rhodocyclaceae	Propionivibrio	-	-	-		-	-	2.58822			0	0.00166983	0.00301564	0.00274552		0	0	0	0			0	0.00216217	0.00511259	0.00655214		0	0	0.000366224	0			M04041_72_000000000_AUMPE_1_2110_26615_6660	.GGG--G-A-A--TT-TT--CC-G-C------AA-T-G-G--GC---------------------------GC-A--A--G-C--C-T-G-A-T-C-C-A---GC-C-----A--T-GCC-G-C-G-T-----G-A-G--T--GA--------------------------A-G--A--A--G-G-CC---------TT-CG-------G-G-T--------T-G-T--A---AA-G-C-TC--------------------------TT-TC-G-G--T-TGG----G--A-A--G---AA--ATT-G---C-T-T--C-G--G-------------------C--T----------------------------AA---------------------…
Otu0019359	Proteobacteria	Betaproteobacteria	Rhodocyclales	Rhodocyclaceae	Propionivibrio	-	-	2.50281		-	2.45503	2.99625			0	0	0.00218994	0.00450416		0	0	0	0			0	0.000447367	0.0057053	0.00919057		0	0	0	0			M01867_242_000000000_ATWYL_1_1109_25175_7398	.GGG--G-A-A--TT-TT--GG-A-C------AA-T-G-G--GC---------------------------GC-A--A--G-C--C-T-G-A-T-C-C-A---GC-C-----A--T-GCC-G-C-G-T-----G-A-G--T--GA--------------------------A-G--A--A--G-G-CC---------TT-CG-------G-G-T--------T-G-T--A---AA-G-C-TC--------------------------TT-TC-G-G--C-GGG----G--A-A--G---AA--ATG-G---C-A-C--G-C--T-------------------C--T----------------------------AA---------------------…
Otu0022389	Proteobacteria	Betaproteobacteria	Rhodocyclales	Rhodocyclaceae	Propionivibrio	-	-	-		-	-	2.9964			0	0	0.00109497	0.00343133		0	0	0	0			0	0	0.000447421	0.00938386		0	0	0	0			M01867_242_000000000_ATWYL_1_2106_21442_14668	.GGG--G-A-A--TT-TT--GG-A-C------AA-T-G-G--GC---------------------------GC-A--A--G-C--C-T-G-A-T-C-C-A---GC-C-----A--T-GCC-G-C-G-T-----G-A-G--T--GA--------------------------A-G--A--A--G-G-CC---------TT-CG-------G-G-T--------T-G-T--A---AA-G-C-TC--------------------------TT-TC-G-G--C-GGG----G--A-A--G---AA--ATG-G---G-G-C--G-T--T-------------------T--T----------------------------AA---------------------…
Otu0000050	Proteobacteria	Betaproteobacteria	Rhodocyclales	Rhodocyclaceae	Uliginosibacterium	7.67113	7.53389	7.13378		8.31564	8.57651	7.47354			0.00396123	0.961233	0.860609	0.628002		0.000456802	0.00349732	0.00476255	0.00404505			0.00705861	2.5379	2.90403	1.36363		0.00665857	0.0142125	0.00956437	0.00413113			M01867_242_000000000_ATWYL_1_1101_26894_6932	.GGG--G-A-A--TT-TT--GG-A-C------AA-T-G-G--GC---------------------------GA-A--A--G-C--C-T-G-A-T-C-C-A---GC-C-----A--T-GCC-G-C-G-T-----G-A-G--T--GA--------------------------A-G--A--A--G-G-CC---------TT-CG-------G-G-T--------T-G-T--A---AA-G-C-TC--------------------------TT-TC-G-G--A-CGG----A--A-A--G---AA--ATC-G---C-A-C--G-G--A-------------------T--A----------------------------AA---------------------…
Otu0002659	Proteobacteria	Betaproteobacteria	Rhodocyclales	Rhodocyclaceae	Uliginosibacterium	4.82793	4.75105	4.1915		4.91995	5.41868	4.61027			0	0.0285236	0.0264246	0.0171066		0	0	0.000315343	0.000686374			0.000505909	0.0529879	0.0725747	0.0411881		0.000297925	0.000332937	0	0.000624009			M04041_72_000000000_AUMPE_1_2105_2698_19485	.GGG--G-A-A--TT-TT--CC-G-C------AA-T-G-G--GC---------------------------GA-A--A--G-C--C-T-G-A-T-C-C-A---GC-C-----A--T-GCC-G-C-G-T-----G-A-G--T--GA--------------------------A-G--A--A--G-G-CC---------TT-CG-------G-G-T--------T-G-T--A---AA-G-C-TC--------------------------TT-TC-G-G--A-CGG----A--A-A--G---AA--ATC-G---C-A-C--G-G--A-------------------T--A----------------------------AA---------------------…
Otu0018965	Proteobacteria	Betaproteobacteria	Rhodocyclales	Rhodocyclaceae	Uliginosibacterium	-	-	-		2.82633	-	-			0	0	0.000382053	0.00757974		0	0	0	0			0.000505909	0	0.00145133	0.007421		0	0.000324425	0.0003806	0			M01867_242_000000000_ATWYL_1_1109_5575_12109	.GGG--G-A-A--TT-TT--GG-A-C------AA-T-G-G--GG---------------------------GC-A--A--C-C--C-T-G-A-T-C-C-A---GC-C-----A--T-GCC-G-C-G-T-----G-A-G--T--GA--------------------------A-G--A--A--G-G-CC---------TT-CG-------G-G-T--------T-G-T--A---AA-G-C-TC--------------------------TT-TC-G-G--A-CGG----A--A-A--G---AA--ATC-G---C-A-C--G-G--A-------------------T--A----------------------------AA---------------------…
Otu0019141	Proteobacteria	Betaproteobacteria	Rhodocyclales	Rhodocyclaceae	Uliginosibacterium	-	-	-		2.21564	-	-			0	0.000381615	0.000712918	0.000602147		0	0	0	0			0	0.005188	0.00483762	0.0036649		0	0	0	0			M04041_72_000000000_AUMPE_1_2111_11471_26425	.GGG--G-A-A--TA-TT--GG-A-C------AA-T-G-G--GC---------------------------GC-A--A--G-C--C-T-G-A-T-C-C-A---GC-C-----A--T-GCC-G-C-G-T-----G-A-G--T--GA--------------------------A-G--A--A--G-G-CC---------TT-CG-------G-G-T--------T-G-T--A---AA-G-C-TC--------------------------TT-TC-G-G--A-CGG----A--A-A--G---AA--ATC-G---C-A-C--G-G--A-------------------T--A----------------------------AA---------------------…
Otu0029503	Proteobacteria	Betaproteobacteria	Rhodocyclales	Rhodocyclaceae	Uliginosibacterium	-	-	-		-	2.54615	-			0	0	0	0		0	0	0	0			0	0.0022223	0.00614366	0.000893421		0	0	0	0			M04041_72_000000000_AUMPE_1_2106_3855_9171	.GGG--G-A-A--TA-TT--GG-A-C------AA-T-G-G--GG---------------------------GA-A--A--C-C--C-T-G-A-T-C-C-A---GC-C-----A--T-GCC-G-C-G-T-----G-A-A--T--GA--------------------------A-G--A--A--G-G-CC---------TT-CG-------G-G-T--------T-G-T--A---AA-G-C-TC--------------------------TT-TC-G-G--A-CGG----A--A-A--G---AA--ATC-G---C-A-C--G-G--A-------------------T--A----------------------------AA---------------------…
Otu0000066	Proteobacteria	Betaproteobacteria	Rhodocyclales	Rhodocyclaceae	unclassified	7.01929	8.94686	9.43401		4.8765	7.5895	8.12851			0.000678708	0.214291	0.81043	1.08857		0.000288343	0	0.000292282	0.00343187			0.00766036	0.245257	1.55059	2.28017		0.00158334	0.00249074	0.0029998	0.00833656			M01867_242_000000000_ATWYL_1_1101_25910_5979	.GGG--G-A-A--TT-TT--GG-A-C------AA-T-G-G--GC---------------------------GC-A--A--G-C--C-T-G-A-T-C-C-A---GC-C-----A--T-GCC-G-C-G-T-----G-A-G--T--GA--------------------------A-G--A--A--G-G-CC---------TT-CG-------G-G-T--------T-G-T--A---AA-G-C-TC--------------------------TT-TC-G-G--T-GGG----G--A-A--G---AA--ATT-G---C-T-T--C-G--G-------------------T--T----------------------------AA---------------------…
Otu0001812	Proteobacteria	Betaproteobacteria	Rhodocyclales	Rhodocyclaceae	unclassified	-	5.10832	6.00789		2.76907	5.39871	5.77201			0	0.000717491	0.034582	0.0625977		0	0	0	0			0	0.00166919	0.0531005	0.0717025		0	0	0	0			M01867_242_000000000_ATWYL_1_2103_10399_15924	.GGG--G-A-A--TT-TT--GG-A-C------AA-T-G-G--GC---------------------------GC-A--A--G-C--C-T-G-A-T-C-C-A---GC-C-----A--T-GCC-G-C-G-T-----G-A-G--T--GA--------------------------A-G--A--A--G-G-CC---------TT-CG-------G-G-T--------T-G-T--A---AA-G-C-TC--------------------------TT-TC-G-G--C-GGG----G--A-A--G---AA--ATA-G---C-G-T--G-G--G-------------------T--T----------------------------AA---------------------…
Otu0004429	Proteobacteria	Betaproteobacteria	Rhodocyclales	Rhodocyclaceae	unclassified	-	-	2.71365		-	-	-			0.00100399	0.00367553	0.00981729	0.0112331		0.00115337	0.00283107	0.00162751	0.00179254			0.00338553	0.00681826	0.0103092	0.0162004		0.00521572	0.00320043	0.00614647	0.00402244			M01867_242_000000000_ATWYL_1_1103_13982_23163	.GGG--G-A-A--TT-TT--GG-A-C------AA-T-G-G--GC---------------------------GC-A--A--G-C--C-T-G-A-T-C-C-A---GC-C-----A--T-GCC-G-C-G-T-----G-A-G--T--GA--------------------------A-G--A--A--G-G-CC---------TT-CG-------G-G-T--------T-G-T--A---AA-G-C-TC--------------------------TT-TC-G-G--C-GGG----G--A-A--G---AA--ATT-G---C-A-T--T-G--G-------------------T--T----------------------------AA---------------------…
Otu0004850	Proteobacteria	Betaproteobacteria	Rhodocyclales	Rhodocyclaceae	unclassified	-	3.66887	3.72316		-	3.12389	3.07034			0.000325801	0.00888775	0.0157736	0.0157556		0.000891372	0.00408928	0.000876847	0.000955226			0.00174069	0.00832158	0.0235617	0.0231051		0.00270217	0.00311931	0.00337852	0.00266221			M01867_242_000000000_ATWYL_1_1104_8598_11872	.GGG--G-A-A--TT-TT--GG-A-C------AA-T-G-G--GC---------------------------GC-A--A--G-C--C-T-G-A-T-C-C-A---GC-C-----A--T-GCC-G-C-G-T-----G-A-G--T--GA--------------------------A-G--A--A--G-G-CC---------TT-CG-------G-G-T--------T-G-T--A---AA-G-C-TC--------------------------TT-TC-G-G--T-GGG----G--A-A--G---AA--ATT-G---C-T-T--G-G--G-------------------T--T----------------------------AA---------------------…
Otu0005045	Proteobacteria	Betaproteobacteria	Rhodocyclales	Rhodocyclaceae	unclassified	-	3.99589	4.52631		-	3.69423	3.74304			0.000353426	0.00197839	0.0199263	0.0285773		0.000745146	0.00113118	0.00284276	0.00132804			0.00041006	0.00237365	0.0204956	0.0220725		0.00138947	0.00286424	0.000746824	0.00142299			M01867_242_000000000_ATWYL_1_1107_17939_8268	.GGG--G-A-A--TT-TT--GG-A-C------AA-T-G-G--GC---------------------------GC-A--A--G-C--C-T-G-A-T-C-C-A---GC-C-----A--T-GCC-G-C-G-T-----G-A-G--T--GA--------------------------A-G--A--A--G-G-CC---------TT-CG-------G-G-T--------T-G-T--A---AA-G-C-TC--------------------------TT-TC-G-G--T-GGG----G--A-A--G---AA--ATT-G---C-T-C--A-G--G-------------------T--T----------------------------AA---------------------…
Otu0011887	Proteobacteria	Betaproteobacteria	Rhodocyclales	Rhodocyclaceae	unclassified	-	-	2.88787		-	-	-			0	0.000970766	0.00503662	0.00612031		0	0.000280666	0.00111757	0			0.00082472	0.000492973	0.000574594	0.00257818		0.000297925	0.000648849	0.000746824	0.000312005			M01867_242_000000000_ATWYL_1_1109_23199_24634	.GGG--G-A-A--TT-TT--GG-A-C------AA-T-G-G--GC---------------------------GC-A--A--G-C--C-T-G-A-T-C-C-A---GC-C-----A--T-GCC-G-C-G-T-----G-A-G--T--GA--------------------------A-G--A--A--G-G-CC---------TT-CG-------G-G-T--------T-G-T--A---AA-G-C-TC--------------------------TT-TC-G-G--T-TGG----G--A-A--G---AA--ATT-G---C-T-T--G-G--G-------------------T--T----------------------------AA---------------------…
Otu0014966	Proteobacteria	Betaproteobacteria	Rhodocyclales	Rhodocyclaceae	unclassified	-	-	-		-	-	2.73743			0	0.00105337	0.00117695	0.00334538		0	0	0.000509941	0			0	0.000341625	0.0041268	0.00763885		0.000636183	0	0	0			M01867_242_000000000_ATWYL_1_2105_15210_11435	.GGG--G-A-A--TT-TT--GG-A-C------AA-T-G-G--GC---------------------------GC-A--A--G-C--C-T-G-A-T-C-C-A---GC-C-----A--T-GCC-G-C-G-T-----G-A-G--T--GA--------------------------A-G--A--A--G-G-CC---------TT-CG-------G-G-T--------T-G-T--A---AA-G-C-TC--------------------------TT-TC-G-G--T-GGG----G--A-A--G---AA--ATT-G---C-T-T--C-G--G-------------------C--T----------------------------AA---------------------…
Otu0014976	Proteobacteria	Betaproteobacteria	Rhodocyclales	Rhodocyclaceae	unclassified	-	-	-		-	3.43769	3.16385			0	0	0.000382053	0.000685807		0	0	0	0			0	0.000341625	0.0127347	0.0105771		0	0	0	0			M01867_242_000000000_ATWYL_1_1104_13038_12677	.GGG--G-A-A--TT-TT--GG-A-C------AA-T-G-G--GC---------------------------GC-A--A--G-C--C-T-G-A-T-C-C-A---GC-C-----A--T-GCC-G-C-G-T-----G-A-G--T--GA--------------------------A-G--A--A--G-G-CC---------TT-CG-------G-G-T--------T-G-T--A---AA-G-C-TC--------------------------TT-TC-G-G--T-TGG----G--A-A--G---AA--ATT-G---C-T-T--C-G--G-------------------C--T----------------------------AA---------------------…
Otu0020270	Proteobacteria	Betaproteobacteria	Rhodocyclales	Rhodocyclaceae	unclassified	-	-	-		-	-	2.73743			0	0	0	0		0	0	0	0			0	0.00147224	0.000885787	0.0076079		0	0	0	0			M04041_72_000000000_AUMPE_1_2106_18368_8020	.GGG--G-A-A--TT-TT--GG-A-C------AA-T-G-G--GC---------------------------GC-A--A--G-C--C-T-G-A-T-C-C-A---GC-C-----A--T-GCC-G-C-G-T-----G-A-G--T--GA--------------------------A-G--A--A--G-G-CC---------TT-CG-------G-G-T--------T-G-T--A---AA-G-C-TC--------------------------TT-TC-G-G--T-GGG----G--A-A--G---AA--ATT-G---C-T-T--C-G--G-------------------T--T----------------------------AA---------------------…
Otu0001025	Proteobacteria	Betaproteobacteria	unclassified	unclassified	unclassified	-	-	3.10644		-	-	-			0.00377666	0.0508135	0.025908	0.0353361		0.0423154	0.0193339	0.0528348	0.00437543			0.0233123	0.023853	0.0193206	0.0121057		0.000636183	0.0444025	0.0171126	0.0318044			M01867_242_000000000_ATWYL_1_1102_13374_13655	.GGG--G-A-A--TT-TT--GG-A-C------AA-T-G-G--GC---------------------------GC-A--A--G-C--C-T-G-A-T-C-C-A---GC-C-----A--T-GCC-G-C-G-T-----G-C-G--G--GA--------------------------A-G--A--A--G-G-CC---------TT-CG-------G-G-T--------T-G-T--A---AA-C-C-GC--------------------------TT-TT-G-T--C-AGG----G--A-A--G---AA--AAG-C---T-C-T--G-G--G-------------------C--T----------------------------AA---------------------…
Otu0006109	Proteobacteria	Betaproteobacteria	unclassified	unclassified	unclassified	-	4.96792	5.1899		-	4.45059	3.95451			0	0.000335876	0.0309584	0.0353485		0	0	0.000509941	0.000686374			0	0.000985945	0.0270345	0.0192762		0.00059585	0.000657362	0.0007612	0			M01867_242_000000000_ATWYL_1_1103_8964_4587	.GGG--G-A-A--TT-TT--GG-A-C------AA-T-G-G--GC---------------------------GC-A--A--G-C--C-T-G-A-T-C-C-A---GC-C-----A--T-GCC-G-C-G-T-----G-A-G--T--GA--------------------------A-G--A--A--G-G-CC---------TT-CG-------G-G-T--------T-G-T--A---AA-G-C-TC--------------------------TT-TC-G-C--G-AGG----G--A-A--G---AA--AAC-G---C-A-C--T-C--T-------------------C--T----------------------------AA---------------------…
Otu0007481	Proteobacteria	Betaproteobacteria	unclassified	unclassified	unclassified	-	4.13486	-		-	-	-			0	0.00485724	0.0170376	0.00453358		0.000913605	0.00536444	0.00401112	0.00203063			0	0.0022223	0.00872355	0.00144682		0	0.000998811	0.0027392	0.00142299			M01867_242_000000000_ATWYL_1_2102_10930_13120	.GGG--G-A-A--TT-TT--GG-A-C------AA-T-G-G--GC---------------------------GC-A--A--G-C--C-T-G-A-T-C-C-A---GC-C-----A--T-GCC-G-C-G-T-----G-A-G--T--GA--------------------------A-G--A--A--G-G-CC---------TT-CG-------G-G-T--------T-G-T--A---AA-G-C-TC--------------------------TT-TC-G-C--G-AGG----G--A-A--G---AA--AAT-G---C-A-C--T-C--T-------------------C--T----------------------------AA---------------------…
Otu0008702	Proteobacteria	Betaproteobacteria	unclassified	unclassified	unclassified	-	3.60959	-		-	3.81419	-			0	0.00177086	0.0115011	0.00348787		0	0.00343155	0.00175369	0.000806556			0	0.00277541	0.0172793	0.00219799		0	0.0029421	0.0019655	0.00216722			M01867_242_000000000_ATWYL_1_1103_23103_9068	.GGG--G-A-A--TT-TT--GG-A-C------AA-T-G-G--GC---------------------------GC-A--A--G-C--C-T-G-A-T-C-C-A---GC-C-----A--T-GCC-G-C-G-T-----G-A-G--T--GA--------------------------A-G--A--A--G-G-CC---------TT-CG-------G-G-T--------T-G-T--A---AA-G-C-TC--------------------------TT-TC-G-C--G-AGG----G--A-A--G---AA--AAC-G---C-A-C--T-G--G-------------------T--T----------------------------AA---------------------…
Otu0004178	Proteobacteria	Deltaproteobacteria	Bdellovibrionales	Bdellovibrionaceae	Vampirovibrio	-	6.11049	4.03722		-	6.07284	3.27177			0	0.000335876	0.0703286	0.0151286		0	0	0.000315343	0			0.000505909	0.000985945	0.116961	0.015191		0	0	0.0003806	0			M01867_242_000000000_ATWYL_1_1108_9356_10845	.AGG--G-A-A--TT-TT--GC-G-C------AA-T-G-G--GC---------------------------GA-A--A--GCC----T-G-A-C-G-C-A---GC-A-----A--C-ACC-G-C-G-T-----G-A-G--T--G---------------------------A-T--G--AA-G-C-AT---------CT-TG-------G-T-G--------T-G-T--A---AA-A-C-TC--------------------------TG-TC-A-G--A-GGG----G--A-C--G---A-------------------------------------------A--T-----------------------------T---------------------…
Otu0010716	Proteobacteria	Deltaproteobacteria	Bdellovibrionales	Bdellovibrionaceae	Vampirovibrio	-	-	3.29263		-	3.28661	4.54033			0.000353426	0.000335876	0.00505407	0.0115364		0	0	0	0			0	0.00113062	0.0113925	0.0295688		0	0	0	0.000312005			M01867_242_000000000_ATWYL_1_1110_10894_19276	.AGG--G-A-A--TT-TT--GC-G-C------AA-T-G-G--GC---------------------------GA-A--A--GCC----T-G-A-C-G-C-A---GC-A-----A--C-ACC-G-C-G-T-----G-T-G--G--G---------------------------A-T--G--AC-G-C-TT---------TT-CG-------G-A-G--------T-G-T--A---AA-C-C-AC--------------------------TG-TC-A-G--A-GGG----G--A-C--G---A-------------------------------------------A-------------------------------AC---------------------…
Otu0001198	Proteobacteria	Deltaproteobacteria	Desulfuromonadales	Geobacteraceae	Geobacter	-	-	4.18225		-	-	-			0.00206427	0.0196488	0.0334575	0.0487672		0.00270541	0.00841041	0.0111987	0.00950983			0.00390064	0.0403754	0.0413974	0.0373544		0.00194499	0.019164	0.0193662	0.0153144			M01867_242_000000000_ATWYL_1_1102_13374_13655	.GGG--G-A-A--TT-TT--GG-A-C------AA-T-G-G--GC---------------------------GC-A--A--G-C--C-T-G-A-T-C-C-A---GC-C-----A--T-GCC-G-C-G-T-----G-C-G--G--GA--------------------------A-G--A--A--G-G-CC---------TT-CG-------G-G-T--------T-G-T--A---AA-C-C-GC--------------------------TT-TT-G-T--C-AGG----G--A-A--G---AA--AAG-C---T-C-T--G-G--G-------------------C--T----------------------------AA---------------------…
Otu0001531	Proteobacteria	Deltaproteobacteria	Desulfuromonadales	Geobacteraceae	Geobacter	4.58079	5.65104	5.58942		-	4.72575	4.85131			0.000976366	0.0459017	0.0963295	0.0884998		0.000878201	0.00972587	0.00653853	0.00312058			0.000915969	0.0151721	0.0545068	0.0598654		0.00291943	0.00989367	0.00385037	0.00138584			M01867_242_000000000_ATWYL_1_1106_17417_27753	.GGG--G-A-A--TT-TT--GC-G-C------AA-T-G-G--GC---------------------------GA-A--A--G-C--C-T-G-A-C-G-C-A---GC-A-----A--C-GCC-G-C-G-T-----G-A-G--T--GA--------------------------T-G--A--A--G-G-CT---------TT-CG-------G-G-T--------C-G-T--A---AA-G-C-TC--------------------------TG-TC-A-A--T-GGG----A--A-A--G---AA-GTGT-A---T-T-G--G-A--G-------------------C--T----------------------------AA---------------------…
Otu0001585	Proteobacteria	Deltaproteobacteria	Desulfuromonadales	Geobacteraceae	Geobacter	-	3.21876	3.6198		-	-	-			0.000650565	0.00679877	0.0137947	0.0179426		0.00164969	0.00131545	0.00255048	0.00407581			0.00246956	0.0184059	0.0333822	0.0408955		0.00059585	0.0142199	0.0185906	0.0171325			M01867_242_000000000_ATWYL_1_2114_3424_20160	.GGG--G-A-A--TT-TT--GC-G-C------AA-T-G-G--GG---------------------------GA-A--A--C-C--C-T-G-A-C-G-C-A---GC-A-----A--C-GCC-G-C-G-T-----G-A-G--T--GA--------------------------T-G--A--A--G-G-CT---------TT-CG-------G-G-T--------C-G-T--A---AA-G-C-TC--------------------------TG-TC-A-G--A-GGG----G--A-A--G---AA-ATGCA----T-A-G--A-T--G-------------------C--T----------------------------AA---------------------…
Otu0002112	Proteobacteria	Deltaproteobacteria	Desulfuromonadales	Geobacteraceae	Geobacter	-	-	4.17572		-	-	4.9029			0.000325283	0.00903384	0.0155248	0.022023		0.00105983	0.00509229	0.00537094	0.00334245			0	0.0121997	0.0252583	0.0383126		0.000338258	0.0125519	0.00910314	0.00967803			M01867_242_000000000_ATWYL_1_2112_12131_13421	.GGG--G-A-A--TT-TT--GC-G-C------AA-T-G-G--GG---------------------------GA-A--A--C-C--C-T-G-A-C-G-C-A---GC-A-----A--C-GCC-G-C-G-T-----G-A-G--T--GA--------------------------T-G--A--A--G-G-CC---------TT-CG-------G-G-T--------C-G-T--A---AA-G-C-TC--------------------------TG-TC-A-G--G-GGG----G--A-A--G---AA-ATGCA----G-T-T--G-T--G-------------------C--T----------------------------AA---------------------…
Otu0002714	Proteobacteria	Deltaproteobacteria	Desulfuromonadales	Geobacteraceae	Geobacter	3.43034	4.50062	4.65839		-	3.11492	4.3912			0.000650565	0.016602	0.035881	0.0385909		0.000745146	0.00187679	0.00121525	0.00220779			0.00164484	0.00679705	0.0240497	0.0601115		0.000712952	0.00474995	0.00454344	0.00280003			M01867_242_000000000_ATWYL_1_1104_17168_22108	.GGG--G-A-A--TT-TT--GC-G-C------AA-T-G-G--GC---------------------------GA-A--A--G-C--C-T-G-A-C-G-C-A---GC-A-----A--C-GCC-G-C-G-T-----G-A-G--T--GA--------------------------T-G--A--A--G-G-CT---------TT-CG-------G-G-T--------C-G-T--A---AA-G-C-TC--------------------------TG-TC-A-A--T-GGG----A--A-A--G---AA-GTGT-A---T-T-G--G-A--G-------------------C--T----------------------------AA---------------------…
Otu0002949	Proteobacteria	Deltaproteobacteria	Desulfuromonadales	Geobacteraceae	Geobacter	2.92627	4.16521	4.74542		-	4.44315	4.96982			0.00165559	0.0183906	0.0443802	0.0647228		0.000758317	0.00281518	0.00325502	0.00182103			0	0.00974821	0.0273682	0.0407953		0.000830055	0.00450339	0.00188675	0.00165191			M01867_242_000000000_ATWYL_1_1102_6873_17579	.GGG--G-A-A--TT-TT--GC-G-C------AA-T-G-G--GC---------------------------GA-A--A--G-C--C-T-G-A-C-G-C-A---GC-A-----A--C-GCC-G-C-G-T-----G-A-G--T--GA--------------------------T-G--A--A--G-G-CT---------TT-CG-------G-G-T--------C-G-T--A---AA-G-C-TC--------------------------TG-TC-A-A--T-GGG----A--A-A--G---AA-GTGT-A---T-T-G--T-G--G-------------------C--T----------------------------AA---------------------…
Otu0004964	Proteobacteria	Deltaproteobacteria	Desulfuromonadales	Geobacteraceae	Geobacter	-	3.10611	-		-	-	-			0	0.0018166	0.00747044	0.00175864		0	0.00265417	0.000584565	0.000761846			0	0.00383922	0.0092575	0.00579176		0.000297925	0.00353337	0.00574087	0.00249682			M01867_242_000000000_ATWYL_1_1108_11362_20791	.GGG--G-A-A--TT-TT--GC-G-C------AA-T-G-G--GG---------------------------GA-A--A--C-C--C-T-G-A-C-G-C-A---GC-A-----A--C-GCC-G-C-G-T-----G-A-G--T--GA--------------------------T-G--A--A--G-G-CT---------TT-CG-------G-G-T--------C-G-T--A---AA-G-C-TC--------------------------TG-TC-A-G--A-GGG----G--A-A--G---AA-ATGA-----A-A-G--G-T--G-------------------C--T----------------------------AA---------------------…
Otu0006925	Proteobacteria	Deltaproteobacteria	Desulfuromonadales	Geobacteraceae	Geobacter	-	-	2.66935		-	-	-			0	0.000970766	0.00264898	0.00533017		0	0.000561333	0	0			0	0.000683249	0.00102202	0.00306045		0	0.000332937	0	0.000312005			M01867_242_000000000_ATWYL_1_2103_18387_13012	.GGG--G-A-A--TT-TT--GC-G-C------AA-T-G-G--GC---------------------------GA-A--A--G-C--C-T-G-A-C-G-C-A---GC-A-----A--C-GCC-G-C-G-T-----G-A-G--T--GA--------------------------T-G--A--A--G-G-CT---------TT-CG-------G-G-T--------C-G-T--A---AA-G-C-TC--------------------------TG-TC-A-A--T-GGG----A--A-A--G---AA-GTGT-A---T-T-G--C-A--G-------------------C--T----------------------------AA---------------------…
Otu0007856	Proteobacteria	Deltaproteobacteria	Myxococcales	unclassified	unclassified	-	-	-		-	-	3.07652			0.000651083	0.000989197	0	0.00222474		0.000301515	0.00179628	0	0			0.000505909	0.00117622	0.00637989	0.0133068		0.000753286	0.00164766	0.000759324	0.000357946			M01867_242_000000000_ATWYL_1_1111_4957_13051	.GGG--G-A-A--TA-TT--GG-G-C------AA-T-G-G--AC---------------------------GC-A--A--GT---C-T-G-A-C-C-C-A---GC-C-----A--T-GCC-G-C-G-T-----G-A-G--T--GA--------------------------T-G--A--A--G-G-CC---------TT-CG-------G-G-T--------C-G-T--A---AA-G-C-TC--------------------------TG-TG-G-A--G-AGG----G--A-CGAAAAGGACCTGG-------------------------------------C--CA---------------------------AT---------------------…
Otu0005126	Proteobacteria	Deltaproteobacteria	unclassified	unclassified	unclassified	-	-	-		-	3.86687	5.45671			0	0	0.00295405	0.00424859		0	0.000377061	0.000315343	0			0	0.00759272	0.0178202	0.0574761		0.00172383	0.00159859	0.0015224	0.00190116			M01867_242_000000000_ATWYL_1_1108_8806_9375	.GGG--G-A-A--TA-TT--GC-G-C------AA-T-G-G--GC---------------------------GA-A--A--G-C--C-T-G-A-C-G-C-A---GC-A-----A--C-GCC-G-C-G-T-----G-T-G--T--GA--------------------------T-G--A--A--G-G-CC---------TT-CG-------G-G-T--------T-G-T--A---AA-G-C-AC--------------------------TG-TC-A-G--G-TGG----G--A-A--G---AA-GGTG-C---G-T-T--T-G--G-------------------G--T----------------------------AA---------------------…
Otu0007770	Proteobacteria	Deltaproteobacteria	unclassified	unclassified	unclassified	-	-	-		-	2.63952	2.72461			0	0.000653321	0.00439028	0.00485533		0	0.000377061	0	0			0.0024383	0.00316264	0.0190509	0.020525		0.000415027	0.00129444	0.0003806	0.000312005			M01867_242_000000000_ATWYL_1_1103_21375_17508	.GGG--G-A-A--TA-TT--GC-G-C------AA-T-G-G--GG---------------------------GC-A--A--C-C--C-T-G-A-C-G-C-A---GC-A-----A--C-GCC-G-C-G-T-----G-T-G--T--GA--------------------------T-G--A--A--G-G-CC---------TT-CG-------G-G-T--------C-G-T--A---AA-G-C-AC------------------------TGTCGAGTGGAACGAGCCGGC-G--G-AGGT---GA-ATAT-C---C-------------------------------T--C----------------------------CT---------------------…
Otu0009452	Proteobacteria	Deltaproteobacteria	unclassified	unclassified	unclassified	-	-	-		-	-	2.59463			0.000325283	0.00100763	0.0007949	0.00126083		0	0	0	0			0.000915969	0.000894734	0.00782428	0.0113777		0.00124508	0.000648849	0.0003806	0.0010279			M01867_242_000000000_ATWYL_1_1112_10142_5699	.GGG--G-A-A--TA-TT--GC-G-C------AA-T-G-G--GG---------------------------GA-A--A--C-C--C-T-G-A-C-G-C-A---GC-C-----A--C-GCC-G-C-G-T-----G-G-G--T--GA--------------------------T-G--A--A--G-G-CC---------TT-CG-------G-G-T--------C-G-T--A---AA-G-C-CC--------------------------TG-TCGTGAGGGAAGAA--AACCCTTCATTAGA-------------------------------------------AG-G-G--------------------------TC---------------------…
Otu0009567	Proteobacteria	Deltaproteobacteria	unclassified	unclassified	unclassified	-	-	-		-	-	2.23542			0.000353426	0.000381615	0.000779503	0.00126083		0.000456802	0	0.000315343	0.000492995			0.00192779	0.00232805	0.00731096	0.0124242		0.000636183	0.00159008	0.00229422	0.00146013			M01867_242_000000000_ATWYL_1_2106_5783_14398	.GGG--G-A-A--TA-TT--GC-G-C------AA-T-G-G--GC---------------------------GA-A--A--G-C--C-T-G-A-C-G-C-A---GC-A-----A--C-GCC-G-C-G-T-----G-T-G--T--GA--------------------------T-G--A--A--G-G-CC---------TT-CG-------G-G-T--------T-G-T--A---AA-G-C-AC--------------------------TG-TC-A-G--G-AGG----G--A-A--G---AA-GG-T-G---C-G-G--T-G--A-------------------A--G----------------------------TA---------------------…
Otu0010173	Proteobacteria	Deltaproteobacteria	unclassified	unclassified	unclassified	-	-	-		-	-	2.44577			0	0	0.00155901	0.0021705		0.000301515	0	0	0			0.00133523	0.0021767	0.00699071	0.0122109		0.000712952	0.00124537	0.0007612	0.000624009			M01867_242_000000000_ATWYL_1_2102_7004_19785	.GGG--G-A-A--TA-TT--GC-G-C------AA-T-G-G--GC---------------------------GA-A--A--G-C--C-T-G-A-C-G-C-A---GC-A-----A--C-GCC-G-C-G-T-----G-T-G--T--GA--------------------------T-G--A--A--G-G-CC---------TT-CG-------G-G-T--------T-G-T--A---AA-G-C-AC--------------------------TG-TC-A-G--G-CGG----G--A-A--G---AA-GGTG-C---G-G-T--C-G--G-------------------G--T----------------------------AA---------------------…
Otu0012797	Proteobacteria	Deltaproteobacteria	unclassified	unclassified	unclassified	-	-	-		-	2.41855	-			0	0	0.000382053	0.00120429		0	0	0	0			0.00041006	0	0.00747687	0.00443615		0.000297925	0	0.0003931	0.00039509			M01867_242_000000000_ATWYL_1_1103_9130_15072	.GAG--G-A-A--TA-TT--GC-G-C------AA-T-G-G--GC---------------------------GA-A--A--G-C--C-T-G-A-C-G-C-A---GC-A-----A--C-GCC-G-C-G-T-----G-A-G--T--GA--------------------------T-G--A--A--G-G-CC---------TT-CG-------G-G-T--------T-G-T--A---AA-G-C-TC--------------------------TG-TC-G-G--G-TGG------------G---AC-GATG-----T-G-A--C-T--C-------------------G--G----------------------------GT---------------------…
Otu0015073	Proteobacteria	Deltaproteobacteria	unclassified	unclassified	unclassified	-	-	-		-	-	2.49981			0	0.000699061	0.000992595	0.00230425		0	0	0	0			0.00041006	0.00201082	0.00675699	0.00838836		0.000636183	0.000332937	0	0			M01867_242_000000000_ATWYL_1_1114_25795_19046	.GGG--G-A-A--TA-TT--GC-G-C------AA-T-G-G--GC---------------------------GA-A--A--G-C--C-T-G-A-C-G-C-A---GC-A-----A--C-GCC-G-C-G-T-----G-T-G--T--GA--------------------------T-G--A--A--G-G-CC---------TT-CG-------G-G-T--------C-G-T--A---AA-G-C-AC--------------------------TG-TC-A-G--G-AGA----G--A-A--G---AA-GGTG-C---G-G-A--C-G--G-------------------G--T----------------------------AA---------------------…
Otu0017042	Proteobacteria	Deltaproteobacteria	unclassified	unclassified	unclassified	-	-	-		-	-	2.81343			0	0	0.000330865	0.00128795		0	0	0.000315343	0			0.00101182	0.00138771	0.00324101	0.0137271		0.00134914	0	0	0			M01867_242_000000000_ATWYL_1_2109_17868_23120	.GGG--G-A-A--TA-TT--GC-G-C------AA-T-G-G--GC---------------------------GA-A--A--G-C--C-T-G-A-C-G-C-A---GC-A-----A--C-GCC-G-C-G-T-----G-T-G--T--GA--------------------------T-G--A--A--G-G-CC---------TT-CG-------G-G-T--------T-G-T--A---AA-G-C-AC--------------------------TG-TC-G-G--G-CGG----A--A-A--G---AA-GGTG-C---G-T-T--C-G--G-------------------G--T----------------------------AA---------------------…
Otu0000567	Proteobacteria	Epsilonproteobacteria	Campylobacterales	Campylobacteraceae	Sulfurospirillum	-	5.17931	5.50589		-	-	-			0.00198139	0.0215104	0.102421	0.122922		0.00298058	0.0214386	0.0186278	0.015851			0	0.00700068	0.0268749	0.0194924		0	0.00793536	0.00866004	0.00643618			M01867_242_000000000_ATWYL_1_1112_13329_5236	.GGG--G-A-A--TA-TT--GC-A-C------AA-T-G-G--AG---------------------------GA-A--A--C-T--C-T-G-A-T-G-C-A---GC-A-----A--C-GCC-G-C-G-T-----G-G-A--G--GA--------------------------T-G--A--C--G-C-AT---------TT-CG-------G-T-G--------T-G-T--A---AA-C-T-CC--------------------------TT-TT-A-T--A-AGG----G--A-A--G---A----------------------------------------------T----------------------------AA---------------------…
Otu0001841	Proteobacteria	Gammaproteobacteria	Aeromonadales	Aeromonadaceae	Aeromonas	5.66621	6.1287	5.14932		-	-	-			0	0.0516315	0.0716666	0.0337676		0.000456802	0.0104959	0.00386264	0.00174556			0	0.00845638	0.00949564	0.00391204		0.000297925	0.000990299	0.0003806	0.00039509			M01867_242_000000000_ATWYL_1_1101_20264_14548	.GGG--G-A-A--TA-TT--GC-A-C------AA-T-G-G--GG---------------------------GA-A--A--C-C--C-T-G-A-T-G-C-A---GC-C-----A--T-GCC-G-C-G-T-----G-T-G--T--GA--------------------------A-G--A--A--G-G-CC---------TT-CG-------G-G-T--------T-G-T--A---AA-G-C-AC--------------------------TT-TC-A-G--C-GAG----G--A-G--G---AA--AGG-T---T-G-G--T-A--G-------------------C--T----------------------------AA---------------------…
Otu0003479	Proteobacteria	Gammaproteobacteria	Aeromonadales	Aeromonadaceae	Aeromonas	4.97616	6.40612	6.21347		-	4.2703	3.99784			0	0.0321048	0.0865843	0.0725662		0	0	0.000584565	0			0	0.00576869	0.0232819	0.0195822		0	0.000608289	0.000366224	0.000312005			M01867_242_000000000_ATWYL_1_1103_10148_14791	.GGG--G-A-A--TA-TT--GC-A-C------AA-T-G-G--GG---------------------------GA-A--A--C-C--C-T-G-A-T-G-C-A---GC-C-----A--T-GCC-G-C-G-T-----G-T-G--T--GA--------------------------A-G--A--A--G-G-CC---------TT-CG-------G-G-T--------T-G-T--A---AA-G-C-AC--------------------------TT-TC-A-G--C-GAG----G--A-G--G---AA--AGG-T---G-G-C--T-A--G-------------------C--T----------------------------AA---------------------…
Otu0006024	Proteobacteria	Gammaproteobacteria	Aeromonadales	Aeromonadaceae	Aeromonas	-	4.35767	4.30682		-	-	-			0	0.0048941	0.0200432	0.0186882		0	0	0.000315343	0			0	0.00211656	0.00634579	0.00532957		0	0	0.0003806	0			M01867_242_000000000_ATWYL_1_1102_25957_14972	.GGG--G-A-A--TA-TT--GC-A-C------AA-T-G-G--GG---------------------------GA-A--A--C-C--C-T-G-A-T-G-C-A---GC-C-----A--T-GCC-G-C-G-T-----G-T-G--T--GA--------------------------A-G--A--A--G-G-CC---------TT-CG-------G-G-T--------T-G-T--A---AA-G-C-AC--------------------------TT-TC-A-G--C-GAG----G--A-G--G---AA--AGG-T---G-G-C--T-A--G-------------------C--T----------------------------AA---------------------…
Otu0008654	Proteobacteria	Gammaproteobacteria	Aeromonadales	Aeromonadaceae	Aeromonas	-	3.6625	2.58254		-	-	-			0.000325283	0.0112928	0.015722	0.00642139		0.000576686	0.00311911	0.00172519	0			0	0.000834597	0.0028117	0		0.000297925	0.000648849	0	0			M01867_242_000000000_ATWYL_1_2105_11768_14260	.GGG--G-A-A--TA-TT--GC-A-C------AA-T-G-G--GG---------------------------GA-A--A--C-C--C-T-G-A-T-G-C-A---GC-C-----A--T-GCC-G-C-G-T-----G-T-G--T--GA--------------------------A-G--A--A--G-G-CC---------TT-CG-------G-G-T--------T-G-T--A---AA-G-C-AC--------------------------TT-TC-A-G--C-GAG----G--A-G--G---AA--AGG-T---T-G-G--C-A--G-------------------C--T----------------------------AA---------------------…
Otu0005855	Proteobacteria	Gammaproteobacteria	Aeromonadales	Aeromonadaceae	unclassified	3.80637	4.97242	5.51304		-	-	3.80104			0	0.0137047	0.0314431	0.0442469		0	0.000754122	0.000292282	0			0	0.00204975	0.00847384	0.0167906		0	0	0.000366224	0.000312005			M01867_242_000000000_ATWYL_1_1104_11585_11460	.GGG--G-A-A--TA-TT--GC-A-C------AA-T-G-G--GG---------------------------GA-A--A--C-C--C-T-G-A-T-G-C-A---GC-C-----A--T-GCC-G-C-G-T-----G-T-G--T--GA--------------------------A-G--A--A--G-G-CC---------TT-CG-------G-G-T--------T-G-T--A---AA-G-C-AC--------------------------TT-TC-A-G--C-GAG----G--A-G--G---AA--AGG-G---G-G-A--T-A--G-------------------C--T----------------------------AA---------------------…
Otu0000948	Proteobacteria	Gammaproteobacteria	unclassified	unclassified	unclassified	6.67896	8.14556	7.40526		-	5.32295	-			0.000325801	0.138396	0.376983	0.216427		0	0.000857888	0.000607625	0			0	0.0217684	0.0495254	0.0302673		0	0.000304145	0	0			M01867_242_000000000_ATWYL_1_1101_10247_14094	.GGG--G-A-A--TA-TT--GC-A-C------AA-T-G-G--GG---------------------------GA-A--A--C-C--C-T-G-A-T-G-C-A---GC-C-----A--T-GCC-G-C-G-T-----G-T-G--T--GA--------------------------A-G--A--A--G-G-CC---------TT-CG-------G-G-T--------T-G-T--A---AA-G-C-AC--------------------------TT-TC-A-G--C-GAG----G--A-G--G---AA--AGG-G---G-G-A--T-A--G-------------------C--T----------------------------AA---------------------…
Otu0000959	Proteobacteria	Gammaproteobacteria	unclassified	unclassified	unclassified	5.21967	6.46497	6.31933		2.74553	4.18958	4.61526			0.000651602	0.0607616	0.144416	0.124242		0.000758317	0.00527034	0.00476799	0.00122408			0.000505909	0.0110203	0.0316622	0.041192		0	0.00156128	0.00191362	0			M01867_242_000000000_ATWYL_1_2105_13285_22560	.GGG--G-A-A--TA-TT--GC-A-C------AA-T-G-G--GG---------------------------GA-A--A--C-C--C-T-G-A-T-G-C-A---GC-C-----A--T-GCC-G-C-G-T-----G-T-G--T--GA--------------------------A-G--A--A--G-G-CC---------TT-CG-------G-G-T--------T-G-T--A---AA-G-C-AC--------------------------TT-TC-A-G--C-GAG----G--A-G--G---AA--AGG-G---T-G-G--C-G--G-------------------C--T----------------------------AA---------------------…
Otu0002822	Proteobacteria	Gammaproteobacteria	unclassified	unclassified	unclassified	4.93625	6.41288	6.51638		2.47283	3.60817	3.89897			0	0.0310317	0.0867394	0.089922		0	0.00312763	0.000509941	0.000537704			0	0.00589564	0.0142973	0.0185267		0	0.000608289	0	0			M01867_242_000000000_ATWYL_1_1101_22341_17936	.GGG--G-A-A--TA-TT--GC-A-C------AA-T-G-G--GG---------------------------GA-A--A--C-C--C-T-G-A-T-G-C-A---GC-C-----A--T-GCC-G-C-G-T-----G-T-G--T--GA--------------------------A-G--A--A--G-G-CC---------TT-CG-------G-G-T--------T-G-T--A---AA-G-C-AC--------------------------TT-TC-A-G--C-GAG----G--A-G--G---AA--AGG-G---T-G-G--A-A--G-------------------C--T----------------------------AA---------------------…
Otu0003724	Proteobacteria	Gammaproteobacteria	unclassified	unclassified	unclassified	4.12314	5.91238	6.17233		-	-	3.6099			0	0.017301	0.0609566	0.0706546		0.000288343	0.000754122	0.000876847	0.000806556			0	0.002733	0.0147744	0.0147597		0	0.000637082	0.000732448	0.000707095			M01867_242_000000000_ATWYL_1_1101_19174_12034	.GGG--G-A-A--TA-TT--GC-A-C------AA-T-G-G--GG---------------------------GA-A--A--C-C--C-T-G-A-T-G-C-A---GC-C-----A--T-GCC-G-C-G-T-----G-T-G--T--GA--------------------------A-G--A--A--G-G-CC---------TT-CG-------G-G-T--------T-G-T--A---AA-G-C-AC--------------------------TT-TC-A-G--C-GAG----G--A-G--G---AA--AGG-G---G-T-G--A-T--G-------------------C--T----------------------------AA---------------------…
Otu0013041	Proteobacteria	Gammaproteobacteria	unclassified	unclassified	unclassified	-	-	3.04519		-	-	-			0	0.00443943	0.00865574	0.00730808		0	0	0	0			0	0.000341625	0.00189875	0.000964548		0	0.000332937	0	0			M01867_242_000000000_ATWYL_1_1105_5683_9980	.GGG--G-A-A--TA-TT--GC-A-C------AA-T-G-G--GG---------------------------GA-A--A--C-C--C-T-G-A-T-G-C-A---GC-C-----A--T-GCC-G-C-G-T-----G-T-G--T--GA--------------------------A-G--A--A--G-G-CC---------TT-CG-------G-G-T--------T-G-T--A---AA-G-C-AC--------------------------TT-TC-A-G--C-GAG----G--A-G--G---AA--AGG-G---G-G-A--T-A--G-------------------C--T----------------------------AA---------------------…
Otu0007037	Proteobacteria	unclassified	unclassified	unclassified	unclassified	-	-	-		-	-	3.44754			0.000353426	0.000335876	0.00039745	0.00472158		0	0	0.000315343	0.000268852			0.00173609	0.00128196	0.0121873	0.0305273		0.000297925	0.00245344	0.00343602	0.00280003			M01867_242_000000000_ATWYL_1_2104_9305_10338	.GGG--G-A-A--TA-TT--GC-G-C------AA-T-G-G--GC---------------------------GA-A--A--G-C--C-T-G-A-C-G-C-A---GC-A-----A--C-GCC-G-C-G-T-----G-T-G--T--GA--------------------------T-G--A--A--G-G-CC---------TT-CG-------G-G-T--------C-G-T--A---AA-A-C-AC--------------------------TG-TC-A-G--G-AGG----A--A-A--G---AA-GGTT-C---C-G-G--C-T--A-------------------G--T----------------------------AA---------------------…
Otu0009443	Proteobacteria	unclassified	unclassified	unclassified	unclassified	-	-	-		-	-	2.79013			0.000353426	0	0.000330865	0.00236079		0	0.000280666	0	0			0.00041006	0.00202535	0.00394278	0.0104642		0.000297925	0.000961506	0	0			M01867_242_000000000_ATWYL_1_1113_17332_16717	.GGG--G-A-A--TC-TT--GC-G-C------AA-T-G-G--GC---------------------------GA-A--A--G-C--C-T-G-A-C-G-C-A---GC-C-----A--C-GCC-G-C-G-T-----G-G-G--T--GA--------------------------T-G--A--A--G-G-CC---------TT-CG-------G-G-T--------C-G-T--A---AA-G-C-CC--------------------------TG-TC-G-G--GAGGGAA--GA-AAGCCTGCAACCGC---------------------------------------A--G-G--------------------------TC---------------------…
Otu0010147	Proteobacteria	unclassified	unclassified	unclassified	unclassified	-	-	-		-	-	2.80631			0.00100399	0	0.000382053	0.000301073		0	0	0	0.000268852			0.00174529	0.00241258	0.00818769	0.0191789		0.000974442	0.00227297	0	0.0013311			M01867_242_000000000_ATWYL_1_2101_18782_22229	.GGG--G-A-A--TA-TT--GC-G-C------AA-T-G-G--GC---------------------------GA-A--A--G-C--C-T-G-A-C-G-C-A---GC-A-----A--C-GCC-G-C-G-T-----G-T-G--T--GA--------------------------T-G--A--A--G-G-CC---------TT-CG-------G-G-T--------T-G-T--A---AA-G-C-AC--------------------------TG-TG-A-G--G-AGG----A--A-A--G---AA--CG--G---G-T-G--G-T--C-------------------G--G----------------------------GT---------------------…
Otu0010682	Proteobacteria	unclassified	unclassified	unclassified	unclassified	-	-	2.71124		-	2.39507	3.1923			0.000975848	0	0.00172091	0.0111471		0	0	0	0.000268852			0.00082472	0.000894734	0.00950279	0.018021		0	0.000961506	0	0			M01867_242_000000000_ATWYL_1_1105_5804_14160	.GGG--G-A-A--TA-TT--GC-G-C------AA-T-G-G--GC---------------------------GA-A--A--G-C--C-T-G-A-C-G-C-A---GC-A-----A--C-GCC-G-C-G-T-----G-T-G--T--GA--------------------------T-G--A--A--G-G-CC---------CT-CG-------G-G-T--------C-G-T--A---AA-G-C-AC--------------------------TG-TC-A-G--G-AGG----A--A-A--G---AA-GGCT-G---C-A-G--T-G--A-------------------G--T----------------------------AA---------------------…
Otu0011313	Proteobacteria	unclassified	unclassified	unclassified	unclassified	-	-	-		-	-	2.19596			0.00168374	0.000335876	0.000382053	0.00211396		0	0	0	0.000268852			0.00133063	0.000834597	0.00583247	0.0101953		0.00206209	0.00159859	0.0033929	0.000981955			M01867_242_000000000_ATWYL_1_1113_16471_9954	.GGG--G-A-A--TA-TT--GC-G-C------AA-T-G-G--GC---------------------------GA-A--A--G-C--C-T-G-A-C-G-C-A---GC-C-----A--C-GCC-G-C-G-T-----G-T-G--T--GA--------------------------T-G--A--A--G-G-CC---------TT-CG-------G-G-T--------T-G-T--A---AA-G-C-AC--------------------------TG-TC-G-G--G-AGG----G--A-A--GA--A-------------------------------------------AGCACTTCGG---------------------TGCT--------------------…
Otu0013030	Proteobacteria	unclassified	unclassified	unclassified	unclassified	-	-	3.01676		-	-	-			0	0	0.000382053	0.00686036		0.000456802	0.000857888	0.000922968	0			0	0.000788992	0.000876732	0.0147519		0.000753286	0	0	0.000624009			M01867_242_000000000_ATWYL_1_1105_20277_20426	.GGG--G-A-A--TA-TT--GC-G-C------AA-T-G-G--GC---------------------------GA-A--A--G-C--C-T-G-A-C-G-C-A---GC-C-----A--C-GCC-G-C-G-T-----G-G-G--T--GA--------------------------T-G--A--A--G-G-CC---------TT-CG-------G-G-T--------T-G-T--A---AA-G-C-CC--------------------------TG-TC-G-G--GAGGGAC--GAAAGCC-GA--A-------------------------------------------A--G-G--------------------------TT---------------------…
Otu0013361	Proteobacteria	unclassified	unclassified	unclassified	unclassified	-	-	-		-	2.81974	2.48248			0	0	0.000330865	0.000742345		0.000576686	0	0	0			0.00092057	0.000492973	0.0134456	0.0102324		0.00059585	0	0.000366224	0.000312005			M01867_242_000000000_ATWYL_1_1107_22221_16688	.GGG--G-A-A--TA-TT--GC-G-C------AA-T-G-G--GC---------------------------GA-A--A--G-C--C-T-G-A-C-G-C-A---GC-A-----A--C-GCC-G-C-G-T-----G-T-G--T--GA--------------------------T-G--A--A--G-G-CC---------TT-CG-------G-G-T--------T-G-T--A---AA-G-C-AC--------------------------TG-TC-A-G--G-AGG----A--A-A--G---AA-GGCT-G---T-T-G--T-G--A-------------------G--T----------------------------AA---------------------…
Otu0013605	Proteobacteria	unclassified	unclassified	unclassified	unclassified	-	-	-		-	2.45503	3.44461			0	0.000335876	0	0.000384734		0	0	0	0			0	0.00172933	0.00572341	0.0129311		0.000297925	0.00124537	0.0003931	0.00039509			M01867_242_000000000_ATWYL_1_1102_10536_24717	.GGG--G-A-A--TA-TT--GC-G-C------AA-T-G-G--GC---------------------------GA-A--A--G-C--C-T-G-A-C-G-C-A---GC-A-----A--C-GCC-G-C-G-T-----G-T-G--T--GA--------------------------T-G--A--A--G-G-CC---------TT-CG-------G-G-T--------T-G-T--A---AA-G-C-AC--------------------------TG-TG-A-G--G-AGG----A--A-A--G---AA-CGGG-T---G-G-T--C-G--G-------------------G--T----------------------------AA---------------------…
Otu0003768	Spirochaetes	Spirochaetia	Spirochaetales	Spirochaetaceae	unclassified	-	3.06263	-		3.71609	-	2.64563			0.000678708	0.00686226	0.0124987	0.00433455		0.000301515	0	0	0			0.000820119	0.0270314	0.0166544	0.0117595		0.000636183	0.00123686	0.00115242	0.000312005			M01867_242_000000000_ATWYL_1_1101_19489_7621	.TAA--G-A-A--TC-TT--CC-G-C------AA-T-G-G--AC---------------------------GA-A--A--G-T--C-T-G-A-C-G-G-A---GC-G-----A--C-GTC-G-C-G-T-----G-G-G--T--GA--------------------------T-G--A--A--G-G-CG---------GA-AA-------C-G-T--------T-G-T--A---AA-G-C-CC--------------------------TT-TT-A-T--C-GAT----G--A-G--G---AA-TAAG-C---T-T-T--G-G--A-------------------G--G----------------------------GA---------------------…
Otu0004440	Spirochaetes	Spirochaetia	Spirochaetales	Spirochaetaceae	unclassified	-	3.65916	3.72264		2.99199	3.90546	3.56939			0	0.00609083	0.0120367	0.0117722		0.000745146	0.000657727	0.000315343	0.000268852			0	0.00933977	0.0193368	0.0142666		0.000753286	0.000324425	0.0011668	0.000312005			M01867_242_000000000_ATWYL_1_1101_17655_16253	.TAA--G-A-A--TC-TT--CC-G-C------AA-T-G-G--AC---------------------------GA-A--A--G-T--C-T-G-A-C-G-G-A---GC-G-----A--C-GTC-G-C-G-T-----G-G-G--T--GA--------------------------T-G--A--A--G-G-CG---------GA-AA-------C-G-T--------T-G-T--A---AA-G-C-CC--------------------------TT-TT-A-T--A-GAC----G--A-G--G---AA-TAAG-C---T-G-G--G-G--A-------------------G--G----------------------------GA---------------------…
Otu0002856	unclassified	unclassified	unclassified	unclassified	unclassified	-	-	-		-	-	2.46914			0.00233378	0.00297647	0.00318254	0.00284986		0.00460804	0.0131053	0.00245356	0.00631437			0.00335427	0.0231991	0.0109743	0.00782575		0.00815989	0.00125714	0.0217454	0.00243329			M01867_242_000000000_ATWYL_1_2105_19148_24123	.CGA--G-G-A--TC-AT--TC-G-C------AA-T-G-C--GC---------------------------GA-A--A--G-C--G-T-G-A-C-G-G-T---GC-G-----A--C-GCC-G-C-G-T-----G-C-A--G--GA--------------------------T-G--A--A--G-G-CC---------TT-CG-------G-G-T--------C-G-T--A---AA-C-T-GC--------------------------TG-TC-A-T--G-AGG----G--A-A--C---AA-TGTC-C---G-G-G--A-T--G-------------------T--T----------------------------AA---------------------…
Otu0000683	unclassified	unclassified	unclassified	unclassified	unclassified	-	4.92052	3.99232		-	4.37173	3.53481			0	0.0123933	0.029705	0.014829		0	0.000761493	0.00325579	0.000492995			0.00041006	0.0141594	0.033901	0.0190494		0	0.000657362	0.00345727	0.00146893			M01867_242_000000000_ATWYL_1_1102_3673_10450	.TAA--G-A-A--TC-TT--CC-A-C------AA-T-G-G--AC---------------------------GC-A--A--G-T--C-T-G-A-T-G-G-A---GC-G-----A--C-GCC-G-C-G-T-----G-G-G--T--GA--------------------------T-G--A--A--G-G-CG---------GA-AA-------C-G-T--------T-G-T--A---AA-G-C-CC--------------------------TT-TT-A-T--A-GGC----G--A-G--G---AA-TAAG-A---T-C-C--G-G--A-------------------G--G----------------------------GA---------------------…
Otu0000961	unclassified	unclassified	unclassified	unclassified	unclassified	-	5.91317	-		-	6.69361	-			0	0.000989197	0.0609596	0.00530534		0	0	0	0.000537704			0	0.0102612	0.134899	0.0313897		0	0.000304145	0	0.000312005			M01867_242_000000000_ATWYL_1_1102_22651_23148	.GAG--G-A-A--TC-TT--TC-A-C------AA-T-G-G--GC---------------------------GA-A--A--G-C--C-T-G-A-T-G-G-A---GC-G-----A--C-ACC-G-C-G-T-----G-G-A--G--GA--------------------------C-G--A--A--G-G-GT---------TT-AT-------T-C-T--------T-G-T--A---AA-C-T-CC--------------------------TT-TT-C-T--G-TGG----G--A-A--G---A----------------------------------------------T----------------------------AA---------------------…
Otu0001026	unclassified	unclassified	unclassified	unclassified	unclassified	-	-	3.00968		-	2.49536	3.74961			0.0029859	0.00953152	0.0182587	0.0279779		0.00521107	0.00433817	0.00493486	0.00194122			0.0106993	0.0276045	0.0612505	0.148402		0.00960138	0.0184316	0.0152246	0.0181704			M01867_242_000000000_ATWYL_1_2102_11051_15395	.TCG--G-A-A--TA-TT--CG-G-C------AA-T-G-G--AC---------------------------GC-A--A--G-T--C-T-G-A-C-C-G-A---GC-G-----A--C-GCC-G-C-G-T-----G-C-G--G--GA--------------------------T-G--A--A--G-G-CC---------CTCTG-------G-G-T--------T-G-T--A---AA-C-C-GC--------------------------TG-TC-A-C--G-AGT----G--A-G--C---AA-ATTG-A---C-G-T--G-T--T----------------------T----------------------------TA---------------------…
Otu0003286	unclassified	unclassified	unclassified	unclassified	unclassified	-	-	-		-	-	2.82402			0.00132979	0.00105337	0.00835232	0.0110028		0.00316221	0.00300797	0.00432179	0.00483766			0.000915969	0.00211656	0.00729285	0.0136376		0.00059585	0.0039612	0.00345915	0.00209294			M01867_242_000000000_ATWYL_1_1101_13114_5309	.GGG--G-A-A--TA-TT--GG-A-C------AA-T-G-G--GG---------------------------GC-A--A--C-C--C-T-G-A-T-C-C-A---GC-A-----A--T-GCC-G-C-G-T-----G-A-G--T--GA--------------------------T-G--A--A--G-G-CC---------TT-AG-------G-G-T--------T-G-T--A---AA-G-C-TC--------------------------TT-TC-G-C--A-CGC----G--A-C--G---A----------------------------------------------T----------------------------GA---------------------…
Otu0003382	unclassified	unclassified	unclassified	unclassified	unclassified	-	-	-		-	-	2.92422			0.00133031	0.0025614	0.00301564	0.00422792		0.00176957	0.00226974	0.00327885	0.00402883			0.00265666	0.00886015	0.019453	0.0267201		0.00258117	0.00576904	0.00641769	0.00568315			M01867_242_000000000_ATWYL_1_1106_11042_24790	.AGG--G-A-A--TA-TT--GG-G-C------AA-T-G-G--GC---------------------------GA-A--A--G-C--C-T-G-A-C-C-C-A---GC-C-----A--T-GCC-G-C-G-T-----G-A-G--C--GA--------------------------T-G--A--C--G-G-TC---------CT-CGA------G-A-T--------T-G-T--A---AA-G-C-TC--------------------------TT-TT-C-T--G-AGG----A--A-A--G---AA-CATC-C---G-G-G--G-T--A-G--------------------G----------------------------AA---------------------…
Otu0003411	unclassified	unclassified	unclassified	unclassified	unclassified	-	-	-		-	-	4.14425			0.00570022	0.00261328	0.0117092	0.0096482		0.000456802	0.00859583	0.00532949	0.00961379			0	0.00719881	0.0266665	0.0220815		0.000712952	0.00227297	0.00789884	0.00440874			M01867_242_000000000_ATWYL_1_1102_15821_6814	.AGG--G-A-A--TA-TT--GG-A-C------AA-T-G-G--GC---------------------------GC-A--A--G-C--C-T-G-A-T-C-C-A---GC-C-----A--T-GCC-G-C-G-T-----G-A-G--T--GA--------------------------T-G--A--A--G-G-CC---------TT-CG-------G-G-T--------T-G-T--A---AA-G-C-TC--------------------------TT-TT-C-T--G-AGG----G--A-A--G---AA--CAACC---G-G-A--A-C--A-------------------G--G----------------------------AA---------------------…
Otu0003472	unclassified	unclassified	unclassified	unclassified	unclassified	-	3.04333	-		-	2.71276	-			0	0.0106798	0.00710379	0.000658685		0	0	0	0			0	0.0256343	0.00702945	0.00205574		0	0.000304145	0	0.000357946			M01867_242_000000000_ATWYL_1_1102_6882_11429	.GAG--G-A-A--TC-TT--CC-A-C------AA-T-G-G--AC---------------------------GA-A--A--G-T--C-T-G-A-T-G-G-A---GC-G-----A--C-ACC-G-C-G-T-----G-A-A--G--GA--------------------------T-G--A--A--G-G-CC---------TA-AC-------G-G-T--------T-G-T--A---AA-C-T-TC--------------------------TT-TT-C-T--G-AGG----G--A-G--C---A----------------------------------------------T----------------------------AA---------------------…
Otu0003733	unclassified	unclassified	unclassified	unclassified	unclassified	-	-	-		-	2.18386	-			0.000678708	0.000970766	0.00507447	0.00560412		0.00116654	0.00169989	0.000825284	0.000985989			0.0022512	0.00414191	0.0135818	0.00945946		0.00420484	0.00415017	0.00265857	0.00200105			M01867_242_000000000_ATWYL_1_1105_11635_3112	.TAA--G-A-A--TC-TT--CC-G-C------AA-T-G-G--GC---------------------------GA-A--A--G-C--C-T-G-A-C-G-G-A---GC-G-----A--C-GCC-G-C-G-T-----G-G-A--C--GA--------------------------T-G--A--A--G-GTTC---------TC-TG-------A-A-T--------T-G-T--A---AA-G-T-CC--------------------------TT-TA-G-G--G-CAG----G--A-A--G---AA-TAAG-T---G-C-G--C-G----------------------C--C----------------------------AA---------------------…
Otu0004101	unclassified	unclassified	unclassified	unclassified	unclassified	-	-	4.95213		-	-	6.17018			0	0	0	0.0293908		0	0.000280666	0	0			0	0	0.00350441	0.0954059		0	0	0	0			M01867_242_000000000_ATWYL_1_1104_16049_14185	.CGC--G-A-A--TT-TT--TC-A-C------AA-T-G-G--GC---------------------------GC-A--A--G-C--C-T-G-A-T-G-A-A---GC-C-----A--C-GCC-G-T-G-T-----G-C-A--G--GA--------------------------T-G--A--A--G-G-CC---C-----TC-TG-------G-G-T--------T-G-T--A---AA-C-T-GC-------------------------TGTCAGGG-A--A-GGG----G--A-A--A---CG--TCG-G---G-T-G--T---------------------------TA---------------------------AC---------------------…
Otu0004302	unclassified	unclassified	unclassified	unclassified	unclassified	-	-	-		-	-	3.93472			0	0.00137081	0.0060958	0.00268898		0	0.000280666	0.00194285	0.000492995			0.000820119	0.00806449	0.0256626	0.0310031		0.00190465	0.00603262	0.00877442	0.00216722			M01867_242_000000000_ATWYL_1_1101_22768_8898	.CCT--G-A-C--GG-AG--CG-A-C------GC-C-G-C--GT---------------------------GA-A--T--G-A--A-G-A-A-G-T-C-C---TT-C-----G--G-GAT-G---T-A-----A-A-G--T--TC--------------------------A-A--T--C--G-G-CC---------GG-GG-------A-A-G--------A-A-T--G---GT-T-T-TC--------------------------AT-AC-T-A--A-TAA----T--A-T--G---A-------------------------------------------G--A----------------------------GC---------------------…
Otu0004476	unclassified	unclassified	unclassified	unclassified	unclassified	-	4.03779	3.784		-	3.92248	4.21124			0	0.00172512	0.0157274	0.0126635		0	0	0	0			0.000505909	0.00635636	0.0243656	0.0304977		0	0.000637082	0.00113992	0.00106504			M01867_242_000000000_ATWYL_1_2108_11218_5233	.CAA--G-A-A--TC-TT--CC-A-C------AA-T-G-G--CC---------------------------GA-A--A--G-G--C-T-G-A-T-G-G-A---GC-G-----A--C-GCC-G-C-G-T-----G-T-A--T--GA--------------------------T-G--A--A--G-T-CC---------CT-CG-------G-G-A--------T-G-T--A---AA-G-T-AC--------------------------TT-TT-A-T--T-AGG----G--A-T--GA--A----------------------------------------------A----------------------------CA---------------------…
Otu0004649	unclassified	unclassified	unclassified	unclassified	unclassified	5.08698	4.02556	-		4.78399	5.0784	-			0	0.0340581	0.0158161	0.00167498		0	0	0.000292282	0			0.000505909	0.0489448	0.0605806	0.0033896		0	0	0	0			M01867_242_000000000_ATWYL_1_2105_20794_4955	.GAG--G-A-A--TC-TT--CC-G-C------AA-T-G-G--AC---------------------------GA-A--A--G-T--C-T-G-A-C-G-G-A---GC-G-----A--C-GCC-G-C-G-T-----G-G-A--G--GA--------------------------T-G--A--C--G-C-GT---------TT-AC-------T-C-G--------T-G-T--A---AA-C-T-CC--------------------------TT-TT-C-T--G-CGG----G--A-A--G---A----------------------------------------------T----------------------------AA---------------------…
Otu0004762	unclassified	unclassified	unclassified	unclassified	unclassified	-	-	-		-	-	2.92839			0.000325801	0.00205144	0.00180789	0.00299006		0.00146806	0.00294221	0.00143291	0.00255212			0.00215075	0.00117622	0.00850794	0.0237726		0.00059585	0.00257186	0.00226547	0.00274529			M01867_242_000000000_ATWYL_1_1107_20234_18174	.TTC--G-A-A--TT-TT--TC-G-C------AA-T-G-G--GC---------------------------GA-A--A--G-C--C-T-G-A-C-G-G-A---GC-G-----A--C-GCC-G-C-G-T-----G-G-G--G--GA--------------------------T-G--A--A--G-G-TC---------TT-CG-------G-A-T--------T-G-T--A---AA-C-C-CC--------------------------TG-TC-A-G--C-TGG----G--A-A--C---AA-GGTC-T-----C-G--T-G--G-------------------T--G----------------------------AA---------------------…
Otu0005003	unclassified	unclassified	unclassified	unclassified	unclassified	-	-	-		-	-	2.66475			0.00342376	0.00425853	0.00499248	0.00367586		0.00405359	0.00481162	0.00308892	0.0063753			0	0.00399056	0.00133321	0.00698337		0.00233663	0.00195181	0.00115242	0.000312005			M01867_242_000000000_ATWYL_1_1110_17977_20992	.CGA--G-G-A--TC-AT--TC-G-C------AA-T-G-C--GC---------------------------GA-A--A--G-C--G-T-G-A-C-G-G-T---GC-G-----A--C-GCC-G-C-G-T-----G-C-A--G--GA--------------------------T-G--A--A--G-G-CC---------TT-CG-------G-G-T--------C-G-T--A---AA-C-T-GC--------------------------TG-TC-A-T--G-AGG----G--A-A--C---AA-TGTC-C---G-G-G--A-T--G-------------------T--T----------------------------AA---------------------…
Otu0005465	unclassified	unclassified	unclassified	unclassified	unclassified	-	3.06858	2.67082		-	3.28023	3.078			0.000977402	0.00418549	0.0151119	0.0108166		0	0.0038001	0.000922968	0.000955226			0.00041006	0.00609927	0.0148266	0.0130951		0.000415027	0.00229325	0.00260482	0.00137704			M01867_242_000000000_ATWYL_1_1104_7951_21001	.GGG--G-A-A--TA-TT--GC-A-C------AA-T-G-G--GG---------------------------GA-A--A--C-C--C-T-G-A-T-G-C-A---GC-G-----A--C-GCC-G-C-G-T-----G-G-A--G--GA--------------------------T-G--A--C--G-G-CC---------TT-CG-------G-G-T--------T-G-T--A---AA-C-T-CC--------------------------TT-TT-G-C--A-GGG----G--A-C--A---A----------------------------------------------T-----------------------------G---------------------…
Otu0005777	unclassified	unclassified	unclassified	unclassified	unclassified	-	-	-		-	-	3.06424			0.000325801	0.000671752	0.00294905	0.00397923		0	0.000280666	0.00143291	0.0020614			0.000414661	0.00162359	0.0109244	0.0128691		0.000712952	0.00258889	0.00492405	0.00245968			M01867_242_000000000_ATWYL_1_1104_17457_23105	.AAA--G-C-C--TG-AC--GG-A-G------CG-A-C-G--CC---------------------------GC-G--T--G-A--A-T-G-A-T-G-A-A---GT-C-----T--T-TCG-G-G-A-T-----G-T-A--A--AG--------------------------T-T--C--A--A-T-CG---------AC-CG-------G-G-G--------A-A-G--A---AT-G-G-TT--------------------------TG-CA-T-A--CTAAT----A--ATAT-G---C-------------------------------------------G--A----------------------------GC---------------------…
Otu0005979	unclassified	unclassified	unclassified	unclassified	unclassified	-	-	-		-	-	2.26836			0.000325283	0.00135238	0.00154361	0.00331825		0.00150346	0.000561333	0.000922968	0.000268852			0.00082472	0.00177494	0.00247334	0.00894342		0.00232358	0.00159859	0.00266045	0.00141419			M01867_242_000000000_ATWYL_1_1107_14065_3091	.CGA--G-A-A--TC-TT--CC-G-C------AA-T-G-G--GC---------------------------GA-A--A--G-C--C-T-G-A-C-G-G-A---GC-G-----A--T-GCC-G-C-G-T-----G-A-G--G--GA--------------------------T-G--A--A--G-G-CC---------TT-CG-------G-G-T--------T-G-T--A---AA-C-C-TC--------------------------TG-TC-A-G--A-GGG----G--A-C--G---AA------------------------------------------G--A----------------------------AT---------------------…
Otu0006223	unclassified	unclassified	unclassified	unclassified	unclassified	-	3.47913	3.82168		-	2.63186	3.21566			0.000706851	0.0050832	0.0169639	0.0212352		0	0.00151562	0.00165057	0			0	0.0022223	0.00684543	0.0110594		0	0	0	0.00039509			M01867_242_000000000_ATWYL_1_2106_14254_11953	.CGA--G-A-A--TA-TT--CC-A-C------AA-T-G-G--AC---------------------------GA-A--A--G-T--C-T-G-A-T-G-G-A---GC-G-----A--T-GCC-G-C-G-T-----G-C-G--G--GA--------------------------T-G--A--A--G-G-CC---------TT-CG-------G-G-T--------T-G-T--A---AA-C-C-GC--------------------------TT-TT-G-T--A-TAG----G--A-A--G---AA---------------------------------------------T----------------------------TT---------------------…
Otu0006685	unclassified	unclassified	unclassified	unclassified	unclassified	-	3.84051	-		-	5.17823	-			0	0	0.0135837	0		0	0	0.000292282	0			0	0	0.0463759	0.000862463		0	0	0	0			M01867_242_000000000_ATWYL_1_1101_12140_12975	.GAG--G-A-A--TC-TT--CC-A-C------AA-T-G-G--GC---------------------------GC-A--A--G-C--C-T-G-A-T-G-G-A---GC-G-----A--C-ACC-G-C-G-T-----G-A-A--G--GA--------------------------T-G--A--A--G-G-TC---------TA-AC-------G-A-T--------T-G-T--A---AA-C-T-TC--------------------------TT-TT-C-T--G-AGG----G--A-G--C---A----------------------------------------------T----------------------------AA---------------------…
Otu0006780	unclassified	unclassified	unclassified	unclassified	unclassified	-	-	4.67459		-	-	-			0	0.000335876	0	0.0239908		0	0.000280666	0.000584565	0.000268852			0	0	0	0.0183549		0	0	0	0.000357946			M01867_242_000000000_ATWYL_1_1103_7733_7870	.CGC--G-A-A--TT-TT--TC---TC-----AA-T-G-G--GC---------------------------GC-A--A--G-C--C-T-G-A-A-G-A-A---GC-C-----A--T-GCC-G-C-G-T-----G-C-G--G--GA--------------------------C-G--A--A--G-G-CC---------CTCTG-------G-G-T--------T-G-T--A---AA-C-C-GC--------------------------TG-TC-A-G--G-GAA----G--G-G--G---AA-ACGC-T---G-C-T--T-A--T----------------------T----------------------------AA---------------------…
Otu0006988	unclassified	unclassified	unclassified	unclassified	unclassified	-	4.24845	-		-	3.90113	-			0	0.00100763	0.0185454	0.00167498		0	0	0	0			0	0.00571204	0.0184919	0.0050141		0	0	0	0			M01867_242_000000000_ATWYL_1_2111_22880_8099	.GAG--G-A-A--TC-TT--TC-A-C------AA-T-G-G--GC---------------------------GA-A--A--G-C--C-T-G-A-T-G-G-A---GC-G-----A--C-ACC-G-C-G-T-----G-G-A--G--GA--------------------------T-G--A--A--G-G-AT---------TT-GT-------T-T-T--------C-G-T--A---AA-C-T-CC--------------------------TT-TT-C-T--G-TGG----G--A-C--G---A----------------------------------------------T----------------------------AA---------------------…
Otu0007024	unclassified	unclassified	unclassified	unclassified	unclassified	-	-	-		-	-	3.62579			0	0	0.000779503	0.00109996		0.000456802	0	0.00111757	0			0.00082472	0.00555402	0.0106429	0.0247899		0.00325379	0.00374788	0.00344477	0.00381913			M01867_242_000000000_ATWYL_1_2112_21178_13806	.TCG--G-A-A--TA-TT--CG-G-C------AA-T-G-G--AC---------------------------GC-A--A--G-T--C-T-G-A-C-C-G-A---GC-G-----A--C-GCC-G-C-G-T-----G-C-G--G--GA--------------------------T-G--A--A--G-G-CC---------CTCTG-------G-G-T--------T-G-T--A---AA-C-C-GC--------------------------TG-TC-A-C--G-AGT----G--A-G--C---AA-ATTG-G---C-G-T--G-T--T----------------------T----------------------------TA---------------------…
Otu0007045	unclassified	unclassified	unclassified	unclassified	unclassified	-	-	3.06115		-	2.60878	3.17664			0.000678708	0.000653321	0.00395704	0.0119101		0	0.000377061	0.000946029	0.000417523			0.00133063	0.00256393	0.0138387	0.0213194		0.00101088	0.000637082	0.00112555	0.00066995			M01867_242_000000000_ATWYL_1_1111_18893_22128	.TAA--G-A-A--TA-TT--CC-G-C------AA-T-G-G--GA---------------------------GA-T--A--T-C--C-T-G-A-C-G-G-A---GC-G-----A--C-GCC-G-C-G-T-----G-A-A--C--GA--------------------------A-G--A--A--G-G-CA---------GA-AA-------T-G-T--------T-G-T--A---AA-G-T-TC--------------------------TT-TT-G-T--A-CGG----G--A-C--G---AA-TAAA-T---A-T-A--G-T--A-------------------GT-G----------------------------GA---------------------…
Otu0007162	unclassified	unclassified	unclassified	unclassified	unclassified	-	-	2.58848		-	-	-			0	0.00164252	0.000779503	0.00485948		0	0.000657727	0.00111757	0			0	0	0.00234617	0.007968		0	0.00223892	0.00188487	0.00280003			M01867_242_000000000_ATWYL_1_1112_17625_14607	.AAA--G-C-C--TG-AC--GG-A-G------CG-A-C-G--CC---------------------------GC-G--T--G-A--A-T-G-A-A-G-A-A--GTCTT-----T--C-GGG-A-T-G-T-----A-A-A--G--TT--------------------------C-G--AT-C--G-G-CC---------GG-GG-------A-A-G--------A-A-T--G---GT-T-C-TC--------------------------AT-GG-T-A--A-TAT----A--A-T--G---A-------------------------------------------G--A----------------------------GC---------------------…
Otu0007202	unclassified	unclassified	unclassified	unclassified	unclassified	-	-	-		-	-	2.13494			0.000706851	0.000317445	0.00288247	0.00181289		0.00119289	0	0.0033527	0.00307588			0.00041006	0.00269407	0.00202592	0.00624307		0.000636183	0.00197209	0.00113992	0.00039509			M01867_242_000000000_ATWYL_1_1108_4895_16639	.CGA--G-G-A--TC-TT--GG-A-C------AA-T-G-C--GC---------------------------GA-A--A--G-C--G-T-G-A-T-C-C-A---GC-G-----A--C-GCC-G-C-G-T-----G-C-A--G--GA--------------------------T-G--A--A--G-G-CC---------TT-CG-------G-G-T--------C-G-T--A---AA-C-T-GC--------------------------TG-TC-G-T--G-AGG----G--A-G--C---AA-TAGC-G---T-G-G--G-G--G-------------------C--T----------------------------AA---------------------…
Otu0007891	unclassified	unclassified	unclassified	unclassified	unclassified	-	-	-		-	3.0687	3.94124			0.000325801	0.000970766	0.00220534	0.00433684		0	0	0.000315343	0			0.00041006	0.00102487	0.0132344	0.0253617		0.000974442	0.00191125	0.0018455	0.00240494			M01867_242_000000000_ATWYL_1_2102_9749_8306	.TCG--G-A-A--TA-TT--CG-G-C------AA-T-G-G--AC---------------------------GC-A--A--G-T--C-T-G-A-C-C-G-A---GC-G-----A--C-GCC-G-C-G-T-----G-C-G--G--GA--------------------------T-G--A--A--G-G-CC---------CTCTG-------G-G-T--------T-G-T--A---AA-C-C-GC--------------------------TG-TC-A-C--G-AGT----G--A-G--C---AAATTGTCT---T-GTT--T-T-------------------------A----------------------------AT---------------------…
Otu0008028	unclassified	unclassified	unclassified	unclassified	unclassified	-	-	-		-	2.63186	4.6571			0.000678708	0.000317445	0.000779503	0.00844295		0.000456802	0.000280666	0.000315343	0.00122408			0	0.00211656	0.00711788	0.0328011		0.000297925	0.000332937	0.000366224	0			M01867_242_000000000_ATWYL_1_1111_17850_10816	.CGA--G-G-A--TC-TT--GG-A-C------AA-T-G-T--GC---------------------------GA-A--A--G-C--A-T-G-A-T-C-C-A---GC-G-----A--C-GCC-G-C-G-T-----G-C-A--G--GA--------------------------T-G--A--C--G-G-CC---------TT-CG-------G-G-T--------T-G-T--A---AA-C-T-GC--------------------------TG-TC-G-T--G-AGG----G--A-G--C---AA-TGAC-G---C-G-G--G-C--G-------------------A--T----------------------------AA---------------------…
Otu0008201	unclassified	unclassified	unclassified	unclassified	unclassified	-	-	-		-	-	3.30994			0	0	0.0017875	0.00137161		0	0	0.000292282	0			0	0	0.00472856	0.0116173		0	0	0	0.000707095			M01867_242_000000000_ATWYL_1_1105_6399_14982	.TAA--G-A-A--TA-TT--CC-G-C------AA-T-G-G--GA---------------------------GT-A--A--T-C--C-T-G-A-C-G-G-A---GC-G-----A--C-GCC-G-C-G-T-----G-A-A--C--GA--------------------------T-G--A--A--G-G-CA---------GA-AA-------T-G-T--------T-G-T--A---AA-G-T-TC--------------------------TT-TT-T-A--A-CGG----G--A-A--G---AA-TAAG-T---G-TAG--T-G--A-------------------G--A----------------------------GA---------------------…
Otu0008653	unclassified	unclassified	unclassified	unclassified	unclassified	-	-	2.66935		-	-	-			0	0.000653321	0.0107233	0.00521939		0	0	0	0			0.00041006	0.00094034	0.0102633	0.00433406		0	0	0	0			M01867_242_000000000_ATWYL_1_1109_18266_18624	.TAA--G-A-A--TC-TT--CC-G-C------AA-T-G-G--GC---------------------------GA-A--A--G-C--C-T-G-A-C-G-G-A---GC-G-----A--T-GCC-G-C-G-T-----G-A-T--C--GA--------------------------T-G--A--A--G-G-TC---------GA-GA-------G-A-T--------T-G-T--A---AA-G-A-TC--------------------------TT-TT-C-C--A-ACT----G--A-G--G---AA-TAAG-C---A-T-G--G-G--A-------------------G--G----------------------------GA---------------------…
Otu0008874	unclassified	unclassified	unclassified	unclassified	unclassified	-	-	3.07772		-	-	4.65069			0	0	0.00104378	0.00722256		0	0	0	0			0	0	0.00452643	0.0322354		0.000415027	0	0.0003806	0			M01867_242_000000000_ATWYL_1_2109_5719_9979	.CGC--G-A-A--TT-TT--TC-A-C------AA-T-G-G--GC---------------------------GC-A--A--G-C--C-T-G-A-T-G-A-A---GC-C-----A--C-GCC-G-T-G-T-----G-C-A--G--GA--------------------------T-G--A--A--G-G-CC---C-----TC-TG-------G-G-T--------T-G-T--A---AA-C-T-GC--------------------------TG-TC-A-G--G-GAA----G--G-G--G---AA--ACG-C---C-G-G--G---------------------------T---------------------------GTT---------------------…
Otu0008978	unclassified	unclassified	unclassified	unclassified	unclassified	-	-	-		-	-	3.16304			0	0	0.00241843	0.00244445		0	0	0.000630686	0.000492995			0.00123478	0.00370122	0.0104976	0.0210631		0.000712952	0.00164766	0.00229422	0.00358141			M01867_242_000000000_ATWYL_1_2108_5883_15831	.CAA--G-A-A--TT-TT--CC-G-C------AA-T-G-G--GG---------------------------GA-A--A--C-C--C-T-G-A-C-G-G-A---GC-G-----A--C-GCC-G-C-G-T-----G-A-A--G--GA--------------------------A-G--A--A--G-G-TC---------TT-CG-------G-A-T--------T-G-T--A---AA-C-T-TC--------------------------TT-TT-G-T--A-AGG----G--A-A--G---AA-TAAG-G---T-T-G--G-T--A-------------------G--G----------------------------AA---------------------…
Otu0009272	unclassified	unclassified	unclassified	unclassified	unclassified	-	-	-		-	-	2.13494			0	0.00103494	0.00293365	0.00342904		0.000745146	0	0.000607625	0.000910517			0.00041006	0.00290555	0.00598681	0.00617195		0.000297925	0.00130296	0	0.00066995			M01867_242_000000000_ATWYL_1_2114_15209_22237	.CGA--G-G-A--TC-AT--TC-G-C------AA-T-G-C--GC---------------------------GA-A--A--G-C--G-T-G-A-C-G-G-T---GC-G-----A--C-GCC-G-C-G-T-----G-C-A--G--GA--------------------------T-G--A--A--G-G-CC---------TT-CG-------G-G-T--------C-G-T--A---AA-C-T-GC--------------------------TG-TC-A-T--G-AGG----G--A-A--C---AA-TGTC-C---G-G-G--A-T--G-------------------T--A----------------------------AA---------------------…
Otu0009332	unclassified	unclassified	unclassified	unclassified	unclassified	-	-	-		-	-	2.42177			0.000353426	0	0.00112577	0.00214338		0.00104666	0.00227711	0.000922968	0.000492995			0	0.000492973	0.00175346	0.00569888		0.000297925	0.00286749	0.0019155	0.000715891			M01867_242_000000000_ATWYL_1_2111_5860_13479	.AAG--C-C-T--GA-CG--GA-G-C------AA-T---G--CC---------------------------GC-G--T--G-C--A-C-G-A-C-G-A-A---GG-C-----C--T-TCG-G-G-T-T-----G-T-A--A--AG--------------------------T-G--C--T--G-T-CA---------GA-AG-------G-G-A--------A-G-A--AG--GT-T-T-TC--------------------------CA-GT-C-G--A-ACA----G--ATT--G---G-------------------------------------------A--A----------------------------GG---------------------…
Otu0009536	unclassified	unclassified	unclassified	unclassified	unclassified	-	-	4.95579		-	-	4.32261			0	0	0.00261819	0.0296777		0	0.000280666	0	0			0	0	0.0024824	0.0252641		0	0	0	0			M01867_242_000000000_ATWYL_1_1114_8559_22018	.CGC--G-A-A--TT-TT--TC---TC-----AA-T-G-G--GC---------------------------GC-A--A--G-C--C-T-G-A-A-G-A-A---GC-C-----A--T-GCC-G-C-G-T-----G-C-G--G--GA--------------------------C-G--A--A--G-G-CC---------CTCTG-------G-G-T--------T-G-T--A---AA-C-C-GC--------------------------TG-TC-A-G--G-GAA----G--G-G--G---AA-ACGT-G---G-C-G--C-A--T----------------------T----------------------------AA---------------------…
Otu0009558	unclassified	unclassified	unclassified	unclassified	unclassified	-	-	-		-	3.01976	3.40109			0.000353426	0	0.00297985	0.0053527		0	0	0.000315343	0			0.00041006	0.00123636	0.0126688	0.0171541		0.000338258	0.000637082	0	0.00039509			M01867_242_000000000_ATWYL_1_1111_2481_17703	.AAC--G-A-A--TC-TT--CC-G-C------AA-T-G-G--GC---------------------------GC-A--A--G-C--C-T-G-A-C-G-G-A---GC-G-----A--C-GCT-G-C-G-T-----G-T-G--G--GA--------------------------T-G--A--A--G-C-CC---------TT-CG-------G-G-G--------T-G-T--A---AA-C-C-AC--------------------------TG-TC-G-G--G-ATT----C--A-G--C---A-------------------------------------------A--C----------------------------AA---------------------…
Otu0009937	unclassified	unclassified	unclassified	unclassified	unclassified	-	-	3.28398		-	-	2.77429			0	0.00164252	0.00376434	0.00836573		0.000891372	0	0.000315343	0.000686374			0.000915969	0.0022223	0.0035522	0.0129311		0	0.000637082	0.000366224	0.00039509			M01867_242_000000000_ATWYL_1_1114_24284_17115	.TAA--G-A-A--TA-TT--CC-G-C------AA-T-G-G--GA---------------------------GA-T--A--T-C--C-T-G-A-C-G-G-A---GC-G-----A--C-GCC-G-C-G-T-----G-A-A--C--GA--------------------------T-G--A--A--G-G-CG---------GA-AA-------C-G-T--------T-G-T--A---AA-G-T-TC--------------------------TT-TT-A-T--A-CGG----G--A-A--G---AATAAAG-A---C-A-C--T-G--A-------------------G--A----------------------------GA---------------------…
Otu0010349	unclassified	unclassified	unclassified	unclassified	unclassified	-	-	2.88788		-	2.78936	3.86362			0	0.00101651	0.002567	0.00631476		0.000301515	0.000377061	0	0.000268852			0	0.00094034	0.00763121	0.0181649		0	0.000332937	0	0.00118527			M01867_242_000000000_ATWYL_1_1107_11781_18752	.TAA--G-A-A--TA-TT--CC-G-C------AA-T-G-G--GA---------------------------GA-T--A--T-C--C-T-G-A-C-G-G-A---GC-G-----A--C-GCC-G-C-G-T-----G-A-A--C--GA--------------------------A-G--A--A--G-G-CA---------GA-AA-------T-G-T--------T-G-T--A---AA-G-T-TC--------------------------TT-TT-A-T--A-CGG----G--A-C--G---AA-TAAG-T---A-T-AT-T-G--A-------------------G--A----------------------------GA---------------------…
Otu0010420	unclassified	unclassified	unclassified	unclassified	unclassified	-	-	-		-	-	3.80315			0	0	0	0.000357612		0	0	0	0			0.000414661	0.00256393	0.00291171	0.0230588		0.00105121	0.00229325	0.00227985	0.00304049			M01867_242_000000000_ATWYL_1_2101_19643_5469	.TAA--G-A-A--TC-TT--AG-G-C------AA-T-G-G--GC---------------------------GA-A--A--G-C--C-T-G-A-C-C-T-A---GC-G-----A--C-GCC-G-A-G-T-----G-G-A--T--GA--------------------------T-G--A--A--G-G-CCT--------TT-TT-------G-G-T--------T-G-T--A---AA-A-T-CC--------------------------TT-TT-A-C--A-TGG----G--A-A--G---AA-T-GT-C---T-G-T--G----A----------------------A----------------------------AA---------------------…
Otu0010809	unclassified	unclassified	unclassified	unclassified	unclassified	-	-	-		-	3.06062	-			0	0.00063489	0.00235391	0.00208684		0	0	0.000292282	0			0	0.00408178	0.0097843	0.00569888		0	0.00187394	0.000732448	0.00106504			M01867_242_000000000_ATWYL_1_2102_23761_14896	.GGG--G-A-A--TT-TT--GC-A-C------AA-T-G-G-GCC---------------------------AA-A--A--G-C--C-T-G-A-T-G-C-A---GC-G-----A--T-GCC-G-C-G-T-----G-G-A--T--GA--------------------------A-G--A--A--G-G-CC---------TT-CG-------G-G-T--------T-G-T--A---AA-G-T-CC--------------------------TT-TC---G----A------C--A-G--G---AA--A---------G------A--A---------------------------------------------------GA---------------------…
Otu0010835	unclassified	unclassified	unclassified	unclassified	unclassified	-	-	-		-	2.41856	-			0.000651602	0.00203301	0.00264692	0.0017021		0	0.000377061	0.00305965	0			0.000414661	0.00374015	0.00800367	0.00123344		0	0.00326978	0	0			M01867_242_000000000_ATWYL_1_2101_9539_19128	.CGC--G-A-A--TT-TT--TC---AC-----AA-T-G-G--AC---------------------------GC-A--A--G-T--C-T-G-A-T-G-A-A---GC-C-----A--C-GCC-G-C-G-T-----G-C-G--G--GA--------------------------T-G--A--A--G-G-CC---------CTCTG-------G-G-T--------T-G-T--A---AA-C-C-GC--------------------------TG-TC-A-G--G-GGA----G--G-G--G---AA-ACGC-A---T-G-G--T-G--T----------------------T----------------------------AA---------------------…
Otu0010858	unclassified	unclassified	unclassified	unclassified	unclassified	-	-	-		-	-	2.62379			0	0.000317445	0	0.000742345		0.000301515	0.000280666	0	0			0.00041006	0.00117622	0.00511259	0.00913031		0.00160673	0.000608289	0.0003931	0.000753036			M01867_242_000000000_ATWYL_1_2104_21100_12395	.GGG--G-A-A--TC-TT--GC-G-C------AA-T-G-G--GC---------------------------GA-A--A--G-C--C-T-G-A-C-G-C-A---GC-C-----A--C-GCC-G-C-G-T-----G-G-G--T--GA--------------------------T-G--A--A--G-G-CC---------TT-CG-------G-G-T--------C-G-T--A---AA-G-C-CC--------------------------TG-TC-G-G--G-AGG----G--A-A--GA--A-------------------------------------------A-GCCTGCGCAA--------------------GCAGGAT----------------…
Otu0011837	unclassified	unclassified	unclassified	unclassified	unclassified	-	-	3.53072		-	3.0606	2.58822			0	0.000381615	0.00486972	0.0102669		0	0	0	0			0	0.00094034	0.0095209	0.00646092		0	0	0	0			M01867_242_000000000_ATWYL_1_2107_22483_18238	.CGA--G-G-A--TA-AT--TC-G-C------AA-T-G-G--AC---------------------------GA-A--A--G-T--C-T-G-A-C-G-A-T---GC-G-----A--C-GCC-G-C-A-T-----G-A-A--C--GA--------------------------T-G--A--A--G-G-CC---------TT-TG-------G-G-T--------T-G-T--A---AC-G-T-TC--------------------------TG-TT-G-C--C-CTA----G--A-A--C---AA--GAG-T---A-C-T--C-G--A-------------------C--G----------------------------AA---------------------…
Otu0011908	unclassified	unclassified	unclassified	unclassified	unclassified	-	4.18677	-		-	-	-			0	0.000335876	0.0174159	0.000301073		0.000456802	0.000561333	0.00140985	0.000686374			0	0.000341625	0.00380655	0.000842379		0	0	0	0.00039509			M01867_242_000000000_ATWYL_1_2105_7324_15109	.GAG--G-A-A--TC-TT--CC-A-C------AA-T-G-G--GC---------------------------GA-A--A--G-C--C-T-G-A-T-G-G-A---GC-G-----A--C-ACC-G-C-G-T-----G-A-A--G--GA--------------------------T-G--A--A--G-C-CT---------TT-AT-------T-G-G--------T-G-T--A---AA-C-T-TC--------------------------TT-TT-C-T--G-TGG----G--A-A--G---A----------------------------------------------T----------------------------AA---------------------…
Otu0012712	unclassified	unclassified	unclassified	unclassified	unclassified	-	-	-		2.5493	-	-			0.000325801	0.00170669	0.00152321	0.000357612		0	0	0	0			0	0.00666024	0.00447421	0		0.000415027	0.000324425	0	0.00039509			M01867_242_000000000_ATWYL_1_1101_16958_4443	.GGG--G-A-A--TT-TT--GC-A-C------AA-T-G-G--GCT--------------------------AA-A--A--G-C--C-T-G-A-T-G-C-A---GC-G-----A--T-GCC-G-C-G-T-----G-G-A--T--GA--------------------------T-G--A--A--G-G-CC---------TT-CG-------G-G-T--------T-G-T--A---AA-G-T-CC--------------------------TT-TC-G-A--C-GGG----G--A-A--G---A-------------------------------------------A--G----------------------------AA---------------------…
Otu0013955	unclassified	unclassified	unclassified	unclassified	unclassified	-	-	2.81865		-	-	-			0	0.000335876	0.00039745	0.0057627		0	0.000480827	0.000607625	0			0	0	0	0.000411147		0	0	0	0.000357946			M01867_242_000000000_ATWYL_1_1114_5898_18696	.CGA--G-A-A--TC-TT--CC-G-C------AA-T-G-G--AC---------------------------GC-A--A--G-T--C-T-G-A-C-G-G-A---GC-G-----A--C-GCC-G-C-G-T-----G-A-T--T--GA--------------------------T-G--A--A--G-T-CC---------TT-CG-------G-G-A--------C-G-T--A---AA-G-A-TC--------------------------TT-TT-C-T--C-AAG----G--A-G--G---AA------------------------------------------G--T----------------------------TT---------------------…
Otu0014585	unclassified	unclassified	unclassified	unclassified	unclassified	-	-	3.53654		-	-	3.40692			0	0	0.00117695	0.0104884		0	0	0	0			0	0	0.000438366	0.012755		0	0.000657362	0	0			M01867_242_000000000_ATWYL_1_1107_14059_6729	.CGC--G-A-A--TT-TT--TC---TC-----AA-T-G-G--GC---------------------------GC-A--A--G-C--C-T-G-A-A-G-A-A---GC-C-----A--T-GCC-G-C-G-T-----G-C-G--G--GA--------------------------C-G--A--A--G-G-CC---------CTCTG-------G-G-T--------T-G-T--A---AA-C-C-GC--------------------------TG-TC-A-G--G-GAA----G--G-G--G---AA-ACGC-T---G-C-A--C-A--T----------------------G----------------------------AA---------------------…
Otu0014697	unclassified	unclassified	unclassified	unclassified	unclassified	-	-	3.55748		-	-	3.50025			0	0	0.00183868	0.010396		0	0	0.000292282	0			0	0.000341625	0.0027458	0.0139715		0	0	0	0.00039509			M01867_242_000000000_ATWYL_1_1111_6822_16178	.CGA--G-G-A--TC-TT--GG-A-C------AA-T-G-T--GC---------------------------GA-A--A--G-C--A-T-G-A-T-C-C-A---GC-G-----A--C-GCC-G-C-G-T-----G-C-A--G--GA--------------------------T-G--A--C--G-G-CC---------TT-CG-------G-G-T--------T-G-T--A---AA-C-T-GC--------------------------TG-TC-G-T--G-AGG----G--A-G--C---AA-TGAC-G---C-G-G--G-C--G-------------------A--T----------------------------AA---------------------…
Otu0016935	unclassified	unclassified	unclassified	unclassified	unclassified	-	-	-		-	-	3.31384			0	0	0	0.00301718		0	0	0.000292282	0			0	0.000492973	0.00394278	0.011911		0.00059585	0.000304145	0.00149177	0.00039509			M01867_242_000000000_ATWYL_1_1104_14429_22167	.TAA--G-A-A--TA-TT--CC-G-C------AA-T-G-G--GA---------------------------GC-A--A--T-C--C-T-G-A-C-G-G-A---GC-G-----A--C-GCC-G-C-G-T-----G-G-A--C--GA--------------------------A-G--A--A--G-G-CA---------GA-AA-------T-G-T--------T-G-T--A---AA-G-T-CC--------------------------TT-TT-A-T--A-TGG----G--A-A--G---AA-TAAGGT---T-A-G--A-A--A-------------------T--G----------------------------GA---------------------…
Otu0017216	unclassified	unclassified	unclassified	unclassified	unclassified	-	-	-		-	-	2.42177			0	0.000381615	0.0017721	0.00137161		0.000288343	0	0.000292282	0			0	0.000492973	0.00102202	0.00570976		0	0	0.00263357	0.000753036			M01867_242_000000000_ATWYL_1_1102_26243_15028	.GAG--G-A-A--TT-TT--CC-G-C------AA-T-G-G--GC---------------------------GC-A--A--G-C--C-T-G-A-C-G-G-A---GC-G-----A--C-GCC-G-C-G-T-----G-A-G--G--GA--------------------------T-G--A--A--G-G-CT---------TT-CG-------G-G-T--------T-G-T--A---AA-C-C-TC--------------------------TT-TT-G-C--G-GGG----G--A-A--A---AA-GGTG-T---T-T-G--T-G--C-------------------T--C----------------------------AT---------------------…
Otu0017537	unclassified	unclassified	unclassified	unclassified	unclassified	-	-	2.66935		-	-	-			0	0	0	0.00518768		0	0	0	0			0	0.00094034	0.00101296	0.00677473		0	0	0	0			M01867_242_000000000_ATWYL_1_2103_24923_6139	.CAA--G-A-A--TA-TT--CC-G-C------AA-T-G-G--AC---------------------------GA-A--A--G-T--C-T-G-A-C-G-G-A---GC-G-----A--C-GCC-G-C-G-T-----G-A-G--G--GAT-------------------------T-G--A--A--G-G-CC---------TT-CG-------G-G-T--------T-G-T--A---AA-C-C-TC--------------------------TT-TT-C-T--G-CGG----G--A-A--G---AA-TAAG-T---C-T-G--G-T--A-------------------G--G----------------------------GA---------------------…
Otu0006650	Verrucomicrobia	Opitutae	Opitutales	Opitutaceae	unclassified	-	-	-		-	2.26106	-			0	0.00175243	0.00215415	0		0.000576686	0.000761493	0.000292282	0			0.000414661	0.00468049	0.00660919	0.00374049		0	0.00220688	0	0			M01867_242_000000000_ATWYL_1_1111_19025_13065	.TTC--G-A-A--TT-AT--TC-A-C------AA-T-G-G--GC---------------------------GA-A--A--G-C--C-T-G-A-T-G-G-T---GC-G-----A--C-GCC-G-C-G-T-----G-G-G--G--GA--------------------------T-G--A--A--G-G-TC---------CT-TG-------G-A-T--------T-G-T--A---AA-C-C-CC--------------------------TG-TC-A-C--C-GGG----G--A-A--G---AA-AAAG-T---G-C-A--T-T--T----------------------T----------------------------AA---------------------…
Otu0001461	Verrucomicrobia	Subdivision3	unclassified	unclassified	unclassified	2.94308	-	-		-	-	-			0.000976884	0.0138331	0.00271351	0.00107054		0.00436416	0.00161201	0.0040764	0.00467444			0.0268103	0.00645194	0.00745222	0.0164875		0.0260786	0.0149822	0.0231209	0.0102885			M01867_242_000000000_ATWYL_1_1110_23999_10819	.CGA--G-A-A--TT-TT--TC-A-C------AA-T-G-G--GG---------------------------GA-A--A--C-C--C-T-G-A-T-G-G-A---GC-G-----A--C-GCC-G-C-G-T-----G-G-G--G--GA--------------------------T-G--A--A--T-G-GC---------TT-CG-------G-C-C--------C-G-T--A---AA-C-C-CC--------------------------TG-TC-A-T--T-TGC----G--A-T--C---AA-ACCT-C---A-C-G--A-C----------------------C--T----------------------------AA---------------------…
Otu0003341	Verrucomicrobia	Subdivision5	unclassified	unclassified	unclassified	-	-	2.867		-	2.37189	2.84121			0.00198036	0.00170669	0.00841891	0.0189783		0.00132183	0.00113855	0.000946029	0.000761846			0.00297087	0.00617394	0.0193168	0.028011		0.000974442	0.00254307	0.00269983	0.00039509			M01867_242_000000000_ATWYL_1_1108_17200_20266	.CGA--G-G-A--TC-AT--TC-G-C------AA-T-G-G--GC---------------------------GA-A--A--G-C--C-T-G-A-C-G-A-T---GC-G-----A--C-GCT-G-C-G-T-----G-G-A--G--GA--------------------------T-G--A--C--G-G-CC---------TT-CG-------G-G-T--------T-G-T--A---AA-C-T-CC--------------------------TG-TC-A-T--G-CGG----G--A-A--A---AA--CGG-A---C-C----T-G--C-G-----------------A--C----------------------------AA---------------------…
Otu0003551	Verrucomicrobia	Subdivision5	unclassified	unclassified	unclassified	-	2.4819	5.17409		-	2.62663	4.47816			0.000325283	0	0.00614698	0.0453888		0.000456802	0.00190005	0	0.000417523			0.00041006	0.00157798	0.00932782	0.0375865		0	0.00128593	0	0.00111098			M01867_242_000000000_ATWYL_1_1112_14257_16048	.CGA--G-G-A--TC-AT--TC-G-C------AA-T-G-G--GC---------------------------GA-A--A--G-C--C-T-G-A-C-G-A-T---GC-G-----A--C-GCT-G-C-G-T-----G-G-A--G--GA--------------------------T-G--A--C--G-G-CC---------TT-CG-------G-G-T--------T-G-T--A---AA-C-T-CC--------------------------TG-TC-A-T--G-AGG----G--A-A--A---A--ACGA-A---C-C-T--G-C--G-------------------A--C----------------------------AA---------------------…
Otu0008445	Verrucomicrobia	Subdivision5	unclassified	unclassified	unclassified	-	-	2.393		-	-	3.02669			0.000975848	0	0.00139005	0.00878862		0	0.000377061	0.000509941	0			0.000414661	0.00192629	0.00716819	0.0124304		0	0	0.0003931	0			M01867_242_000000000_ATWYL_1_2108_20097_15424	.CGA--G-G-A--TC-AT--TC-G-C------AA-T-G-G--GC---------------------------GA-A--A--G-C--C-T-G-A-C-G-A-T---GC-G-----A--C-GCT-G-C-G-T-----G-G-A--G--GA--------------------------T-G--A--C--G-G-CC---------TT-CG-------G-G-T--------T-G-T--A---AA-C-T-CC--------------------------TG-TC-A-T--G-GGG----G--A-A--A---A--AGGG-A---C-C-T--G-A--G-------------------A--C----------------------------AA---------------------…
Otu0010778	Verrucomicrobia	Subdivision5	unclassified	unclassified	unclassified	-	-	2.91321		-	-	2.9995			0.000706851	0.000671752	0.0017567	0.0108143		0	0	0	0			0	0	0.00133321	0.00950603		0	0.000304145	0	0			M01867_242_000000000_ATWYL_1_1104_19701_20103	.CGA--G-G-A--TC-AT--TC-G-C------AA-T-G-G--GC---------------------------GA-A--A--G-C--C-T-G-A-C-G-A-T---GC-G-----A--C-GCT-G-C-G-T-----G-G-A--G--GA--------------------------T-G--A--C--G-G-CC---------TT-CG-------G-G-T--------T-G-T--A---AA-C-T-CC--------------------------TG-TC-A-T--G-AGG----G--A-A--A---A--AGGG-A---C-C-T--G-A--G-------------------A--C----------------------------AA---------------------…
Otu0018899	Verrucomicrobia	Subdivision5	unclassified	unclassified	unclassified	-	-	3.10249		-	-	-			0	0.00109911	0	0		0	0	0	0			0	0.00887469	0.00293887	0.00144682		0	0	0	0			M01867_242_000000000_ATWYL_1_1108_13049_14171	.CGA--G-G-A--TC-AT--TC-G-C------AA-T-G-G--GG---------------------------GA-A--A--C-C--C-T-G-A-C-G-A-T---GC-G-----A--C-GCT-G-C-G-T-----G-G-A--G--GA--------------------------T-G--A--C--G-G-CC---------TT-CG-------G-G-T--------T-G-T--A---AA-C-T-CC--------------------------TG-TC-A-T--G-AGG----G--A-A--G---AG-GAGA-G---C---G--T-C--A-------------------C--G----------------------------AA---------------------…
Otu0002263	Verrucomicrobia	Verrucomicrobiae	Verrucomicrobiales	Verrucomicrobiaceae	Luteolibacter	-	4.88965	-		-	-	-			0.00100503	0.00100763	0.0564527	0.0146483		0.034002	0.02016	0.00123831	0.0304875			0	0	0	0		0.000338258	0	0	0.000357946			M01867_242_000000000_ATWYL_1_1102_6774_12211	.CGA--G-A-A--TA-AT--TC-A-C------AA-T-G-G--GG---------------------------GC-A--A--C-C--C-T-G-A-T-G-G-T---GC-A-----A--C-GCC-G-C-G-T-----G-G-A--G--GA--------------------------T-G--A--C--G-G-TC---------TT-CG-------G-A-T--------T-G-T--A---AA-C-T-CC--------------------------TG-TC-A-T--C-CGG----G--A-G--T---AA-GACC-T---G-G-G--A-G--T----------------------T----------------------------AA---------------------…
