# Supplementary material for: Microbial Succession of Anaerobic Chitin Degradation in Freshwater Sediments
Source: Appl Environ Microbiol. 2019 Aug 29;85(18):e00963-19. doi: 10.1128/AEM.00963-19 (PMC6715849; doi:10.1128/AEM.00963-19)
Supplement: Supplemental file 5 [file AEM.00963-19-sd005.xlsx]

## Sheet: Tabelle1
	Phylum / Class	OTUs that responded to chitin and GlcNAc amendment
	Bacteroidetes	121, 312, 1780, 1871, 2159, 2784, 4457
	Chloroflexi	209, 1154
	Firmicutes	3707, 4716
	Parcubacteria	4551
	Cyanobacteria	433
	Betaproteobacteria	498
	Epsilonproteobacteria	567
	unclassified Proteobacteria	9443
	unclassified	683, 4762, 5777, 7045, 8653, 9937, 10349
